# Supplementary material for: Cryptosporidium parvum Infection Depletes Butyrate Producer Bacteria in Goat Kid Microbiome
Source: Front Microbiol. 2020 Oct 16;11:548737. doi: 10.3389/fmicb.2020.548737 (PMC7596689; doi:10.3389/fmicb.2020.548737)
Supplement: Supplementary Table 1 — List of differential taxa identified by the DESeq2 method between the gut microbiota of infected and uninfected goat kids at 5 and 15 dpi (days post-infection). Differential taxa are ranked based on the log fold-changes and negative log-10 transform of P-value. [file Table_1.XLSX]

## Sheet: Taxa-5dpi_Deseq2-results
Taxonomic_classification	baseMean	log2FoldChange	lfcSE	stat	pvalue	padj
Bacteria|Firmicutes|Clostridia|Clostridiales|Peptostreptococcaceae|Intestinibacter	512.903	-12.2506	1.16956	-10.4746	1.13e-25	3e-24
Bacteria|Firmicutes|Clostridia|Clostridiales|Lachnospiraceae|Sellimonas	171.369	-10.6689	1.14178	-9.34409	9.27e-21	1.64e-19
Bacteria|Firmicutes|Negativicutes|Selenomonadales|Veillonellaceae|Dialister	656.746	-12.6071	1.80337	-6.99084	2.73e-12	2.9e-11
Bacteria|Proteobacteria|Gammaproteobacteria|Enterobacteriales|Enterobacteriaceae|__	34.3209	-6.44274	1.24681	-5.16737	2.37e-07	1.8e-06
Bacteria|Actinobacteria|Actinobacteria|Bifidobacteriales|Bifidobacteriaceae|Bifidobacterium	6019.68	-6.30908	1.25027	-5.04617	4.51e-07	2.99e-06
Bacteria|Firmicutes|Bacilli|Lactobacillales|Lactobacillaceae|Lactobacillus	48.8172	-5.53489	1.13305	-4.88493	1.03e-06	6.09e-06
Bacteria|Firmicutes|Clostridia|Clostridiales|Lachnospiraceae|Anaerostipes	48.4498	-4.47472	1.01691	-4.40029	1.08e-05	5.21e-05
Bacteria|Firmicutes|Clostridia|Clostridiales|Ruminococcaceae|Anaerotruncus	116.644	-7.93591	1.96983	-4.02873	5.61e-05	0.000247679
Bacteria|Firmicutes|Negativicutes|Selenomonadales|Veillonellaceae|Veillonella	102.71	-4.98019	1.29351	-3.85014	0.000118052	0.000456473
Bacteria|Firmicutes|Clostridia|Clostridiales|Ruminococcaceae|Flavonifractor	710.235	-4.06361	1.05687	-3.84495	0.000120578	0.000456473
Bacteria|Firmicutes|Clostridia|Clostridiales|Lachnospiraceae|Blautia	129.647	-2.97055	0.779037	-3.81311	0.00013723	0.000484879
Bacteria|Firmicutes|Clostridia|Clostridiales|Family XIII|Mogibacterium	17.9196	-7.41101	2.17054	-3.41436	0.000639327	0.00211777
Bacteria|Proteobacteria|Gammaproteobacteria|Enterobacteriales|Enterobacteriaceae|Enterobacter	5.52191	-5.71851	1.70448	-3.35499	0.000793673	0.00233693
Bacteria|Firmicutes|Bacilli|Lactobacillales|Enterococcaceae|Enterococcus	87.7437	-2.54229	0.756533	-3.36045	0.000778148	0.00233693
Bacteria|Firmicutes|Clostridia|Clostridiales|Lachnospiraceae|Lachnoclostridium	149.598	-2.62665	1.01344	-2.59182	0.00954689	0.0229993
Bacteria|Actinobacteria|Coriobacteriia|Coriobacteriales|Atopobiaceae|Olsenella	6.94357	-6.04472	2.37764	-2.54232	0.011012	0.0253756
Bacteria|Firmicutes|Clostridia|Clostridiales|Ruminococcaceae|Ruminiclostridium 9	224.659	-1.43593	0.712054	-2.01661	0.0437363	0.0858527
Bacteria|Firmicutes|Clostridia|Clostridiales|Clostridiaceae 1|Clostridium sensu stricto 1	2707.51	7.88885	0.702616	11.2278	2.98e-29	1.58e-27
Bacteria|Firmicutes|Clostridia|Clostridiales|Peptostreptococcaceae|Clostridioides	784.887	10.0389	1.08842	9.22334	2.88e-20	3.82e-19
Bacteria|Firmicutes|Clostridia|Clostridiales|Clostridiaceae 1|Clostridium sensu stricto 2	182.93	7.0559	1.28495	5.49117	3.99e-08	3.53e-07
Bacteria|Proteobacteria|Gammaproteobacteria|Enterobacteriales|Enterobacteriaceae|Proteus	142.905	5.55503	1.15787	4.79763	1.61e-06	8.51e-06
Bacteria|Firmicutes|__|__|__|__	66.5158	2.0152	0.690411	2.91884	0.00351336	0.00980042
Bacteria|Firmicutes|Bacilli|Bacillales|Planococcaceae|Lysinibacillus	14.5558	7.40335	2.63885	2.80552	0.00502347	0.0133122
Bacteria|Firmicutes|Bacilli|Lactobacillales|Enterococcaceae|Vagococcus	12.4835	7.18462	2.69141	2.66946	0.00759733	0.0191742
Bacteria|Proteobacteria|Gammaproteobacteria|Betaproteobacteriales|Burkholderiaceae|Sutterella	59.5927	2.96552	1.35478	2.18893	0.0286019	0.0631626
Bacteria|__|__|__|__|__	59.3221	2.45006	1.17618	2.08307	0.0372449	0.0789592
Bacteria|Firmicutes|Clostridia|Clostridiales|Lachnospiraceae|Tyzzerella	272.979	2.67724	1.29721	2.06384	0.0390325	0.0795662
Bacteria|Firmicutes|Clostridia|Clostridiales|Lachnospiraceae|__	76.5615	-1.94352	0.97473	-1.99391	0.0461621	0.0873782
Bacteria|Firmicutes|Clostridia|Clostridiales|Ruminococcaceae|__	3.47871	-4.66575	2.38083	-1.95972	0.0500287	0.0914317
Bacteria|Firmicutes|Clostridia|Clostridiales|Peptostreptococcaceae|__	14.8579	3.9157	2.0495	1.91057	0.0560601	0.0990395
Bacteria|Firmicutes|Clostridia|Clostridiales|Ruminococcaceae|Ruminococcaceae UCG-014	1.61266	-3.94329	2.52156	-1.56383	0.117857	0.201498
Bacteria|Firmicutes|Clostridia|Clostridiales|Lachnospiraceae|[Ruminococcus] torques group	39.1726	-2.47873	1.76618	-1.40345	0.160484	0.265801
Bacteria|Firmicutes|Clostridia|Clostridiales|Lachnospiraceae|uncultured	77.3225	1.23073	0.949997	1.29551	0.195144	0.313413
Bacteria|Firmicutes|Clostridia|Clostridiales|Ruminococcaceae|Caproiciproducens	1.13482	-3.44112	2.77431	-1.24035	0.214846	0.334906
Bacteria|Firmicutes|Clostridia|Clostridiales|Ruminococcaceae|[Eubacterium] coprostanoligenes group	1.27351	-3.61333	2.99721	-1.20557	0.227985	0.335645
Bacteria|Firmicutes|Bacilli|Lactobacillales|Streptococcaceae|Streptococcus	4336.23	0.894019	0.735179	1.21606	0.223964	0.335645
Bacteria|Firmicutes|Clostridia|Clostridiales|Ruminococcaceae|GCA-900066225	0.865172	-2.96334	3.00736	-0.985363	0.324446	0.39618
Bacteria|Actinobacteria|Coriobacteriia|Coriobacteriales|Eggerthellaceae|Eggerthella	0.803837	-2.93663	3.00784	-0.976323	0.328904	0.39618
Bacteria|Actinobacteria|Coriobacteriia|Coriobacteriales|Coriobacteriaceae|Collinsella	0.730206	-2.81369	2.84326	-0.989598	0.322371	0.39618
Bacteria|Firmicutes|Clostridia|Clostridiales|Eubacteriaceae|Eubacterium	3.14842	-2.32249	2.25994	-1.02768	0.304101	0.39618
Bacteria|Proteobacteria|Gammaproteobacteria|Enterobacteriales|Enterobacteriaceae|Escherichia-Shigella	4078.65	0.582549	0.57642	1.01063	0.312193	0.39618
Bacteria|Firmicutes|Clostridia|Clostridiales|Family XI|Helcococcus	0.703355	3.03314	3.00339	1.00991	0.312541	0.39618
Bacteria|Firmicutes|Clostridia|Clostridiales|Ruminococcaceae|uncultured	0.712887	3.05298	2.82831	1.07944	0.280393	0.39618
Bacteria|Firmicutes|Clostridia|Clostridiales|Lachnospiraceae|Hungatella	0.727749	3.08859	3.00212	1.0288	0.303572	0.39618
Bacteria|Firmicutes|Clostridia|Clostridiales|Ruminococcaceae|Oscillibacter	0.729855	-2.80671	3.0098	-0.932522	0.351067	0.413478
Bacteria|Firmicutes|Bacilli|Bacillales|Bacillaceae|Anoxybacillus	0.637101	-2.62763	2.88112	-0.912018	0.361759	0.416809
Bacteria|Firmicutes|Clostridia|Clostridiales|Ruminococcaceae|Intestinimonas	2.68787	-1.32989	2.67776	-0.496644	0.61944	0.689206
Bacteria|Firmicutes|Clostridia|Clostridiales|Lachnospiraceae|[Ruminococcus] gnavus group	2662.36	-0.181492	0.384819	-0.471631	0.63719	0.689206
Bacteria|Firmicutes|Clostridia|Clostridiales|Lachnospiraceae|Tyzzerella 4	148.053	0.529327	1.11363	0.475315	0.634562	0.689206
Bacteria|Firmicutes|Clostridia|Clostridiales|Ruminococcaceae|Butyricicoccus	12147.9	0.183882	0.553156	0.332423	0.73957	0.783944
Bacteria|Firmicutes|Clostridia|Clostridiales|Ruminococcaceae|Faecalibacterium	2.30342	0.797534	2.61879	0.304543	0.760714	0.790546
Bacteria|Firmicutes|Bacilli|Lactobacillales|Streptococcaceae|Lactococcus	2.70857	-0.171237	2.06812	-0.0827983	0.934012	0.951974
Bacteria|Firmicutes|Clostridia|Clostridiales|Ruminococcaceae|Ruminococcus 2	19.4233	-0.0654072	1.97389	-0.0331361	0.973566	0.973566
Bacteria|Firmicutes|Clostridia|Clostridiales|Ruminococcaceae|Candidatus Soleaferrea	0.398103	-2.00833	3.02646	-0.663591	0.506952	NA
Bacteria|Actinobacteria|Coriobacteriia|Coriobacteriales|Eggerthellaceae|Slackia	0.397837	-2.00545	3.02654	-0.66262	0.507574	NA
Bacteria|Actinobacteria|Actinobacteria|Actinomycetales|Actinomycetaceae|Trueperella	0.348456	-1.82732	3.03164	-0.60275	0.546675	NA
Bacteria|Firmicutes|Clostridia|Clostridiales|Family XI|Parvimonas	0.291359	-1.66075	3.03675	-0.546885	0.584458	NA
Bacteria|Proteobacteria|Alphaproteobacteria|Sphingomonadales|Sphingomonadaceae|Novosphingobium	0.231546	-1.42366	3.04197	-0.468006	0.63978	NA
Bacteria|Proteobacteria|Alphaproteobacteria|Sphingomonadales|Sphingomonadaceae|Sphingomonas	0.231546	-1.42366	3.04197	-0.468006	0.63978	NA
Bacteria|Proteobacteria|Deltaproteobacteria|Desulfovibrionales|Desulfovibrionaceae|Desulfovibrio	0.209454	-1.31272	3.04366	-0.431295	0.666254	NA
Bacteria|Firmicutes|Erysipelotrichia|Erysipelotrichales|Erysipelotrichaceae|Turicibacter	0.223737	-1.21613	3.04524	-0.399353	0.689633	NA
Bacteria|Bacteroidetes|Bacteroidia|Bacteroidales|Rikenellaceae|Alistipes	0.228728	-0.992873	3.04825	-0.325719	0.744637	NA
Bacteria|Proteobacteria|Gammaproteobacteria|Pasteurellales|Pasteurellaceae|Actinobacillus	0.228728	-0.992873	3.04825	-0.325719	0.744637	NA
Bacteria|Proteobacteria|Gammaproteobacteria|Pseudomonadales|Pseudomonadaceae|Pseudomonas	0.0743067	-0.616164	3.05298	-0.201824	0.840054	NA
Bacteria|Firmicutes|Bacilli|Bacillales|Planococcaceae|__	0	0	0	0	1	NA
Bacteria|Firmicutes|Bacilli|Lactobacillales|Enterococcaceae|__	0	0	0	0	1	NA
Bacteria|Firmicutes|Clostridia|Clostridiales|Lachnospiraceae|Lachnospiraceae UCG-004	0	0	0	0	1	NA
Bacteria|Firmicutes|Clostridia|Clostridiales|Lachnospiraceae|[Eubacterium] fissicatena group	0	0	0	0	1	NA
Bacteria|Firmicutes|Clostridia|Clostridiales|Lachnospiraceae|[Ruminococcus] gauvreauii group	0	0	0	0	1	NA
Bacteria|Firmicutes|Clostridia|Clostridiales|Ruminococcaceae|Pseudoflavonifractor	0	0	0	0	1	NA
Bacteria|Firmicutes|Clostridia|Clostridiales|Ruminococcaceae|Ruminococcaceae UCG-004	0	0	0	0	1	NA
Bacteria|Firmicutes|Clostridia|Clostridiales|Ruminococcaceae|Subdoligranulum	0	0	0	0	1	NA
Bacteria|Proteobacteria|Gammaproteobacteria|Betaproteobacteriales|Burkholderiaceae|__	0	0	0	0	1	NA
Bacteria|Proteobacteria|Gammaproteobacteria|Pseudomonadales|Moraxellaceae|Acinetobacter	0	0	0	0	1	NA
Bacteria|Epsilonbacteraeota|Campylobacteria|Campylobacterales|Campylobacteraceae|Campylobacter	0.174312	0.850693	3.05534	0.278428	0.780684	NA
Bacteria|Firmicutes|Clostridia|Clostridiales|Peptococcaceae|Peptococcus	0.0842502	0.850693	3.05534	0.278428	0.780684	NA
Bacteria|Firmicutes|Clostridia|Clostridiales|Ruminococcaceae|Ruminiclostridium 5	0.211006	1.36011	3.04691	0.446389	0.655317	NA
Bacteria|Firmicutes|Clostridia|Clostridiales|Ruminococcaceae|Oscillospira	0.166969	1.39195	3.04615	0.456954	0.647704	NA
Bacteria|Proteobacteria|Alphaproteobacteria|Caulobacterales|Caulobacteraceae|Brevundimonas	0.1685	1.39938	3.04598	0.459418	0.645934	NA
Bacteria|Firmicutes|Clostridia|Clostridiales|Lachnospiraceae|Epulopiscium	0.337944	2.08977	3.03001	0.689691	0.490389	NA
Bacteria|Firmicutes|Clostridia|Clostridiales|Ruminococcaceae|Ruminococcaceae NK4A214 group	0.463376	2.46831	3.01942	0.817476	0.413657	NA
Bacteria|Actinobacteria|Actinobacteria|Actinomycetales|Actinomycetaceae|Actinomyces	0	NA	NA	NA	NA	NA
Bacteria|Actinobacteria|Actinobacteria|Corynebacteriales|Corynebacteriaceae|Corynebacterium 1	0	NA	NA	NA	NA	NA
Bacteria|Actinobacteria|Actinobacteria|Frankiales|Cryptosporangiaceae|Fodinicola	0	NA	NA	NA	NA	NA
Bacteria|Actinobacteria|Actinobacteria|Micrococcales|Microbacteriaceae|Aurantimicrobium	0	NA	NA	NA	NA	NA
Bacteria|Actinobacteria|Actinobacteria|Micrococcales|Microbacteriaceae|Candidatus Aquiluna	0	NA	NA	NA	NA	NA
Bacteria|Actinobacteria|Actinobacteria|Micrococcales|Microbacteriaceae|Curtobacterium	0	NA	NA	NA	NA	NA
Bacteria|Actinobacteria|Actinobacteria|Micrococcales|Microbacteriaceae|__	0	NA	NA	NA	NA	NA
Bacteria|Actinobacteria|Actinobacteria|Propionibacteriales|Propionibacteriaceae|Propionibacterium	0	NA	NA	NA	NA	NA
Bacteria|Actinobacteria|Coriobacteriia|Coriobacteriales|Atopobiaceae|Atopobium	0	NA	NA	NA	NA	NA
Bacteria|Actinobacteria|Coriobacteriia|Coriobacteriales|Eggerthellaceae|Paraeggerthella	0	NA	NA	NA	NA	NA
Bacteria|Actinobacteria|Thermoleophilia|Gaiellales|Gaiellaceae|Gaiella	0	NA	NA	NA	NA	NA
Bacteria|Bacteroidetes|Bacteroidia|Bacteroidales|Bacteroidaceae|Bacteroides	0	NA	NA	NA	NA	NA
Bacteria|Bacteroidetes|Bacteroidia|Bacteroidales|Marinifilaceae|Butyricimonas	0	NA	NA	NA	NA	NA
Bacteria|Bacteroidetes|Bacteroidia|Bacteroidales|Tannerellaceae|Parabacteroides	0	NA	NA	NA	NA	NA
Bacteria|Bacteroidetes|Bacteroidia|Chitinophagales|Chitinophagaceae|Sediminibacterium	0	NA	NA	NA	NA	NA
Bacteria|Bacteroidetes|Bacteroidia|Chitinophagales|Chitinophagaceae|uncultured	0	NA	NA	NA	NA	NA
Bacteria|Bacteroidetes|Bacteroidia|Chitinophagales|Saprospiraceae|uncultured	0	NA	NA	NA	NA	NA
Bacteria|Bacteroidetes|Bacteroidia|Chitinophagales|uncultured|metagenome	0	NA	NA	NA	NA	NA
Bacteria|Bacteroidetes|Bacteroidia|Cytophagales|Hymenobacteraceae|Hymenobacter	0	NA	NA	NA	NA	NA
Bacteria|Bacteroidetes|Bacteroidia|Flavobacteriales|Crocinitomicaceae|Fluviicola	0	NA	NA	NA	NA	NA
Bacteria|Bacteroidetes|Bacteroidia|Flavobacteriales|Flavobacteriaceae|Flavobacterium	0	NA	NA	NA	NA	NA
Bacteria|Bacteroidetes|Bacteroidia|Flavobacteriales|Weeksellaceae|Chryseobacterium	0	NA	NA	NA	NA	NA
Bacteria|Bacteroidetes|Bacteroidia|Sphingobacteriales|NS11-12 marine group|metagenome	0	NA	NA	NA	NA	NA
Bacteria|Bacteroidetes|Bacteroidia|Sphingobacteriales|NS11-12 marine group|uncultured bacterium	0	NA	NA	NA	NA	NA
Bacteria|Bacteroidetes|Bacteroidia|Sphingobacteriales|NS11-12 marine group|__	0	NA	NA	NA	NA	NA
Bacteria|Bacteroidetes|Bacteroidia|Sphingobacteriales|Sphingobacteriaceae|Pedobacter	0	NA	NA	NA	NA	NA
Bacteria|Bacteroidetes|Bacteroidia|Sphingobacteriales|env.OPS 17|uncultured bacterium	0	NA	NA	NA	NA	NA
Bacteria|Deinococcus-Thermus|Deinococci|Thermales|Thermaceae|Thermus	0	NA	NA	NA	NA	NA
Bacteria|Firmicutes|Bacilli|Bacillales|Planococcaceae|Sporosarcina	0	NA	NA	NA	NA	NA
Bacteria|Firmicutes|Bacilli|Bacillales|Staphylococcaceae|Jeotgalicoccus	0	NA	NA	NA	NA	NA
Bacteria|Firmicutes|Bacilli|Bacillales|Staphylococcaceae|Staphylococcus	0	NA	NA	NA	NA	NA
Bacteria|Firmicutes|Bacilli|Lactobacillales|Aerococcaceae|Aerococcus	0	NA	NA	NA	NA	NA
Bacteria|Firmicutes|Clostridia|Clostridiales|Christensenellaceae|Christensenellaceae R-7 group	0	NA	NA	NA	NA	NA
Bacteria|Firmicutes|Clostridia|Clostridiales|Lachnospiraceae|Coprococcus 3	0	NA	NA	NA	NA	NA
Bacteria|Firmicutes|Clostridia|Clostridiales|Lachnospiraceae|Dorea	0	NA	NA	NA	NA	NA
Bacteria|Firmicutes|Clostridia|Clostridiales|Lachnospiraceae|Roseburia	0	NA	NA	NA	NA	NA
Bacteria|Firmicutes|Clostridia|Clostridiales|Lachnospiraceae|[Eubacterium] hallii group	0	NA	NA	NA	NA	NA
Bacteria|Firmicutes|Clostridia|Clostridiales|Peptostreptococcaceae|Romboutsia	0	NA	NA	NA	NA	NA
Bacteria|Firmicutes|Clostridia|Clostridiales|Peptostreptococcaceae|Terrisporobacter	0	NA	NA	NA	NA	NA
Bacteria|Firmicutes|Clostridia|Clostridiales|Ruminococcaceae|Fournierella	0	NA	NA	NA	NA	NA
Bacteria|Firmicutes|Clostridia|Clostridiales|Ruminococcaceae|Negativibacillus	0	NA	NA	NA	NA	NA
Bacteria|Firmicutes|Clostridia|Clostridiales|Ruminococcaceae|Ruminococcaceae UCG-002	0	NA	NA	NA	NA	NA
Bacteria|Firmicutes|Clostridia|Clostridiales|Ruminococcaceae|Ruminococcaceae UCG-005	0	NA	NA	NA	NA	NA
Bacteria|Firmicutes|Clostridia|Clostridiales|Ruminococcaceae|Ruminococcus 1	0	NA	NA	NA	NA	NA
Bacteria|Firmicutes|Clostridia|Clostridiales|__|__	0	NA	NA	NA	NA	NA
Bacteria|Firmicutes|Erysipelotrichia|Erysipelotrichales|Erysipelotrichaceae|Faecalicoccus	0	NA	NA	NA	NA	NA
Bacteria|Firmicutes|Negativicutes|Selenomonadales|Veillonellaceae|Megasphaera	0	NA	NA	NA	NA	NA
Bacteria|Gemmatimonadetes|Gemmatimonadetes|Gemmatimonadales|Gemmatimonadaceae|uncultured	0	NA	NA	NA	NA	NA
Bacteria|Patescibacteria|Berkelbacteria|uncultured bacterium|uncultured bacterium|uncultured bacterium	0	NA	NA	NA	NA	NA
Bacteria|Proteobacteria|Alphaproteobacteria|Rhizobiales|Rhizobiaceae|Allorhizobium-Neorhizobium-Pararhizobium-Rhizobium	0	NA	NA	NA	NA	NA
Bacteria|Proteobacteria|Alphaproteobacteria|Rhizobiales|Xanthobacteraceae|Bradyrhizobium	0	NA	NA	NA	NA	NA
Bacteria|Proteobacteria|Alphaproteobacteria|Rhodobacterales|Rhodobacteraceae|Paracoccus	0	NA	NA	NA	NA	NA
Bacteria|Proteobacteria|Alphaproteobacteria|Rhodobacterales|Rhodobacteraceae|Tabrizicola	0	NA	NA	NA	NA	NA
Bacteria|Proteobacteria|Alphaproteobacteria|Rhodobacterales|Rhodobacteraceae|__	0	NA	NA	NA	NA	NA
Bacteria|Proteobacteria|Alphaproteobacteria|Rickettsiales|Mitochondria|__	0	NA	NA	NA	NA	NA
Bacteria|Proteobacteria|Alphaproteobacteria|Sphingomonadales|Sphingomonadaceae|Porphyrobacter	0	NA	NA	NA	NA	NA
Bacteria|Proteobacteria|Alphaproteobacteria|Sphingomonadales|Sphingomonadaceae|Rhizorhapis	0	NA	NA	NA	NA	NA
Bacteria|Proteobacteria|Alphaproteobacteria|Sphingomonadales|Sphingomonadaceae|Sphingobium	0	NA	NA	NA	NA	NA
Bacteria|Proteobacteria|Alphaproteobacteria|Sphingomonadales|Sphingomonadaceae|__	0	NA	NA	NA	NA	NA
Bacteria|Proteobacteria|Alphaproteobacteria|uncultured|uncultured proteobacterium|uncultured proteobacterium	0	NA	NA	NA	NA	NA
Bacteria|Proteobacteria|Deltaproteobacteria|Bdellovibrionales|Bdellovibrionaceae|Bdellovibrio	0	NA	NA	NA	NA	NA
Bacteria|Proteobacteria|Deltaproteobacteria|RCP2-54|uncultured prokaryote|uncultured prokaryote	0	NA	NA	NA	NA	NA
Bacteria|Proteobacteria|Gammaproteobacteria|Betaproteobacteriales|Burkholderiaceae|Limnohabitans	0	NA	NA	NA	NA	NA
Bacteria|Proteobacteria|Gammaproteobacteria|Betaproteobacteriales|Burkholderiaceae|Massilia	0	NA	NA	NA	NA	NA
Bacteria|Proteobacteria|Gammaproteobacteria|Betaproteobacteriales|Burkholderiaceae|Parasutterella	0	NA	NA	NA	NA	NA
Bacteria|Proteobacteria|Gammaproteobacteria|Betaproteobacteriales|Burkholderiaceae|Polynucleobacter	0	NA	NA	NA	NA	NA
Bacteria|Proteobacteria|Gammaproteobacteria|Betaproteobacteriales|Burkholderiaceae|Rhizobacter	0	NA	NA	NA	NA	NA
Bacteria|Proteobacteria|Gammaproteobacteria|Enterobacteriales|Enterobacteriaceae|Hafnia-Obesumbacterium	0	NA	NA	NA	NA	NA
Bacteria|Proteobacteria|Gammaproteobacteria|Enterobacteriales|Enterobacteriaceae|Klebsiella	0	NA	NA	NA	NA	NA
Bacteria|Proteobacteria|Gammaproteobacteria|Enterobacteriales|Enterobacteriaceae|Pantoea	0	NA	NA	NA	NA	NA
Bacteria|Proteobacteria|Gammaproteobacteria|Pasteurellales|Pasteurellaceae|Mannheimia	0	NA	NA	NA	NA	NA
Bacteria|Proteobacteria|Gammaproteobacteria|__|__|__	0	NA	NA	NA	NA	NA
Bacteria|Verrucomicrobia|Verrucomicrobiae|Verrucomicrobiales|Verrucomicrobiaceae|uncultured	0	NA	NA	NA	NA	NA

## Sheet: Taxa-15dpi_Deseq2-results
Taxonomic_classification	baseMean	log2FoldChange	lfcSE	stat	pvalue	padj
Bacteria|Proteobacteria|Gammaproteobacteria|Enterobacteriales|Enterobacteriaceae|__	1405.48	-13.2955	1.9141	-6.94611	3.76e-12	2.33e-10
Bacteria|Firmicutes|Clostridia|Clostridiales|Ruminococcaceae|[Eubacterium] coprostanoligenes group	41.1179	-20.9265	3.22431	-6.49022	8.57e-11	2.66e-09
Bacteria|Firmicutes|Negativicutes|Selenomonadales|Veillonellaceae|Dialister	6712.72	-12.6115	1.96337	-6.42341	1.33e-10	2.75e-09
Bacteria|Firmicutes|Clostridia|Clostridiales|Ruminococcaceae|Ruminococcaceae UCG-004	29.5065	-20.6526	3.30492	-6.24904	4.13e-10	6.4e-09
Bacteria|Firmicutes|Clostridia|Clostridiales|Ruminococcaceae|Intestinimonas	189.787	-23.237	3.9322	-5.90942	3.43e-09	4.26e-08
Bacteria|Proteobacteria|Gammaproteobacteria|Enterobacteriales|Enterobacteriaceae|Enterobacter	217.281	-10.6021	2.07352	-5.11309	3.17e-07	3.27e-06
Bacteria|Actinobacteria|Coriobacteriia|Coriobacteriales|Atopobiaceae|Olsenella	593.828	-8.34121	1.76177	-4.73457	2.2e-06	1.94e-05
Bacteria|Firmicutes|Clostridia|Clostridiales|Lachnospiraceae|[Ruminococcus] gauvreauii group	63.553	-8.83076	2.39847	-3.68183	0.000231562	0.0015952
Bacteria|Firmicutes|Clostridia|Clostridiales|Lachnospiraceae|Sellimonas	47.0478	-8.39806	2.37068	-3.54247	0.0003964	0.00236922
Bacteria|Proteobacteria|Deltaproteobacteria|Desulfovibrionales|Desulfovibrionaceae|Desulfovibrio	90.2074	-9.33514	2.64679	-3.52697	0.000420345	0.00236922
Bacteria|Firmicutes|Clostridia|Clostridiales|Family XIII|Mogibacterium	35.0307	-7.96417	2.47665	-3.2157	0.00130126	0.00620603
Bacteria|Firmicutes|Bacilli|Lactobacillales|Streptococcaceae|Lactococcus	16.5969	-6.87649	2.34462	-2.93287	0.00335839	0.0130138
Bacteria|Firmicutes|Clostridia|Clostridiales|Ruminococcaceae|Oscillospira	35.1289	-7.97597	2.95287	-2.70109	0.00691119	0.0252055
Bacteria|Firmicutes|Clostridia|Clostridiales|Ruminococcaceae|Flavonifractor	1052.29	-3.13377	1.20605	-2.59838	0.00936648	0.0296047
Bacteria|Firmicutes|Negativicutes|Selenomonadales|Veillonellaceae|Veillonella	41.8447	-5.68256	2.19055	-2.59413	0.00948311	0.0296047
Bacteria|Firmicutes|Bacilli|Lactobacillales|Enterococcaceae|Enterococcus	21.0609	-7.22488	2.78768	-2.59171	0.00954992	0.0296047
Bacteria|Firmicutes|Clostridia|Clostridiales|Lachnospiraceae|Lachnospiraceae UCG-004	27.5091	-7.62092	2.99057	-2.54832	0.0108243	0.0319575
Bacteria|Firmicutes|Clostridia|Clostridiales|Ruminococcaceae|Subdoligranulum	11.5088	-6.37534	2.52375	-2.52613	0.0115326	0.0325008
Bacteria|Firmicutes|Clostridia|Clostridiales|Eubacteriaceae|Eubacterium	8.21824	-5.88935	2.51417	-2.34246	0.0191569	0.0494888
Bacteria|Actinobacteria|Actinobacteria|Bifidobacteriales|Bifidobacteriaceae|Bifidobacterium	4082.23	-2.53077	1.11314	-2.27353	0.022994	0.0570251
Bacteria|Firmicutes|Clostridia|Clostridiales|Ruminococcaceae|Faecalibacterium	6.36503	-5.51966	2.48205	-2.22383	0.02616	0.0623815
Bacteria|Bacteroidetes|Bacteroidia|Bacteroidales|Rikenellaceae|Alistipes	19.5215	-5.13246	2.5299	-2.02872	0.0424865	0.0975615
Bacteria|Firmicutes|Clostridia|Clostridiales|Lachnospiraceae|Lachnoclostridium	118.564	-2.98831	1.51811	-1.96845	0.0490168	0.108537
Bacteria|Firmicutes|Clostridia|Clostridiales|Clostridiaceae 1|Clostridium sensu stricto 1	2846.7	5.15697	1.15331	4.47144	7.77e-06	6.02e-05
Bacteria|Firmicutes|Clostridia|Clostridiales|Peptostreptococcaceae|Romboutsia	159.863	8.80136	2.69811	3.26205	0.0011061	0.00571482
Bacteria|Firmicutes|Clostridia|Clostridiales|Lachnospiraceae|Epulopiscium	475.683	11.3874	3.70534	3.07324	0.00211745	0.00937729
Bacteria|Firmicutes|Clostridia|Clostridiales|Ruminococcaceae|uncultured	450.409	11.0175	3.69865	2.97878	0.00289398	0.0119618
Bacteria|Firmicutes|Clostridia|Clostridiales|Clostridiaceae 1|Clostridium sensu stricto 2	10.9008	8.11095	3.25951	2.48839	0.0128323	0.0345913
Bacteria|Firmicutes|Clostridia|Clostridiales|Ruminococcaceae|Anaerotruncus	5.15032	-5.20326	2.77554	-1.87468	0.0608364	0.130064
Bacteria|Firmicutes|Clostridia|Clostridiales|Ruminococcaceae|Ruminococcus 2	47.9043	-3.46897	2.01736	-1.71956	0.0855118	0.176724
Bacteria|Firmicutes|Clostridia|Clostridiales|Lachnospiraceae|Roseburia	9.001	-6.00837	3.65235	-1.64507	0.0999555	0.199911
Bacteria|Firmicutes|Clostridia|Clostridiales|Lachnospiraceae|Anaerostipes	34.2426	-3.61029	2.27748	-1.58521	0.112918	0.216465
Bacteria|Firmicutes|Clostridia|Clostridiales|Ruminococcaceae|Oscillibacter	7.16772	-5.69124	3.61308	-1.57518	0.115215	0.216465
Bacteria|Firmicutes|Bacilli|Lactobacillales|Streptococcaceae|Streptococcus	1085.13	2.13639	1.41138	1.51369	0.130104	0.237249
Bacteria|Firmicutes|Clostridia|Clostridiales|Peptostreptococcaceae|Intestinibacter	261.798	-2.38979	1.60633	-1.48773	0.136823	0.242372
Bacteria|Firmicutes|Clostridia|Clostridiales|Lachnospiraceae|Hungatella	3.33394	-4.536	3.11823	-1.45467	0.145761	0.251033
Bacteria|Firmicutes|Clostridia|Clostridiales|Lachnospiraceae|__	377.075	-2.22644	1.61329	-1.38006	0.167568	0.28079
Bacteria|__|__|__|__|__	23.804	-3.36957	2.55124	-1.32076	0.186582	0.2995
Bacteria|Actinobacteria|Coriobacteriia|Coriobacteriales|Eggerthellaceae|Slackia	2.8918	-4.39487	3.34586	-1.31352	0.189006	0.2995
Bacteria|Firmicutes|Clostridia|Clostridiales|Lachnospiraceae|[Eubacterium] fissicatena group	3.68068	-4.73943	3.64264	-1.3011	0.193226	0.2995
Bacteria|Firmicutes|Clostridia|Clostridiales|Peptostreptococcaceae|Terrisporobacter	6.60892	4.23521	3.29409	1.2857	0.198548	0.300243
Bacteria|Firmicutes|Clostridia|Clostridiales|Ruminococcaceae|Ruminococcaceae UCG-002	2.87398	-4.30008	3.73835	-1.15026	0.250037	0.369102
Bacteria|Firmicutes|Clostridia|Clostridiales|Lachnospiraceae|[Ruminococcus] gnavus group	2083.51	-0.960074	0.846852	-1.1337	0.256922	0.370445
Bacteria|Firmicutes|Bacilli|Bacillales|Bacillaceae|Anoxybacillus	3.02117	-4.36438	3.94366	-1.10668	0.268431	0.378244
Bacteria|Firmicutes|__|__|__|__	10.1833	2.53139	2.36757	1.06919	0.284982	0.392642
Bacteria|Firmicutes|Erysipelotrichia|Erysipelotrichales|Erysipelotrichaceae|Turicibacter	32.2454	2.66745	2.63574	1.01203	0.311523	0.410945
Bacteria|Actinobacteria|Coriobacteriia|Coriobacteriales|Coriobacteriaceae|Collinsella	1.99149	-3.86253	3.7887	-1.01949	0.307971	0.410945
Bacteria|Firmicutes|Clostridia|Clostridiales|Ruminococcaceae|Ruminiclostridium 9	112.089	1.07483	1.23273	0.871914	0.383256	0.485622
Bacteria|Bacteroidetes|Bacteroidia|Bacteroidales|Tannerellaceae|Parabacteroides	13.9466	-2.27566	2.61293	-0.870919	0.383798	0.485622
Bacteria|Firmicutes|Clostridia|Clostridiales|Lachnospiraceae|uncultured	20.9399	1.7853	2.27828	0.783619	0.433264	0.537247
Bacteria|Firmicutes|Clostridia|Clostridiales|Ruminococcaceae|__	84.0678	1.40744	1.99178	0.706623	0.479801	0.583287
Bacteria|Firmicutes|Clostridia|Clostridiales|Lachnospiraceae|Tyzzerella	279.303	0.824483	1.55086	0.53163	0.594982	0.709402
Bacteria|Proteobacteria|Gammaproteobacteria|Enterobacteriales|Enterobacteriaceae|Escherichia-Shigella	1982.81	-0.467949	0.981068	-0.47698	0.633377	0.740931
Bacteria|Firmicutes|Clostridia|Clostridiales|Ruminococcaceae|Butyricicoccus	7928.38	0.569427	1.33894	0.425283	0.670631	0.755983
Bacteria|Firmicutes|Clostridia|Clostridiales|Ruminococcaceae|Fournierella	2.94737	1.22863	2.87092	0.427958	0.668682	0.755983
Bacteria|Firmicutes|Clostridia|Clostridiales|Lachnospiraceae|[Ruminococcus] torques group	59.1671	0.813696	2.09403	0.388579	0.697587	0.772329
Bacteria|Firmicutes|Bacilli|Lactobacillales|Lactobacillaceae|Lactobacillus	7.34159	0.768184	2.33772	0.328604	0.742455	0.807583
Bacteria|Proteobacteria|Gammaproteobacteria|Betaproteobacteriales|Burkholderiaceae|Sutterella	68.4026	0.411413	1.59337	0.258204	0.79625	0.851163
Bacteria|Firmicutes|Clostridia|Clostridiales|Lachnospiraceae|Blautia	435.909	-0.180949	1.19842	-0.15099	0.879984	0.909317
Bacteria|Firmicutes|Clostridia|Clostridiales|Ruminococcaceae|Pseudoflavonifractor	91.7404	-0.437032	2.79	-0.156642	0.875527	0.909317
Bacteria|Firmicutes|Clostridia|Clostridiales|Lachnospiraceae|Tyzzerella 4	140.169	-0.14498	1.28037	-0.113233	0.909846	0.924762
Bacteria|Firmicutes|Clostridia|Clostridiales|Ruminococcaceae|Ruminococcaceae UCG-014	179.573	-0.00557532	1.94671	-0.00286398	0.997715	0.997715
Bacteria|Firmicutes|Clostridia|Clostridiales|Peptostreptococcaceae|Clostridioides	1.70326	5.42616	3.75781	1.44397	0.148748	NA
Bacteria|Actinobacteria|Actinobacteria|Corynebacteriales|Corynebacteriaceae|Corynebacterium 1	1.03795	4.73369	3.76978	1.25569	0.209227	NA
Bacteria|Firmicutes|Clostridia|Clostridiales|Family XI|Helcococcus	0.851629	4.41775	3.77743	1.16951	0.242197	NA
Bacteria|Actinobacteria|Actinobacteria|Actinomycetales|Actinomycetaceae|Actinomyces	1.45116	-3.35197	3.95515	-0.847494	0.39672	NA
Bacteria|Actinobacteria|Actinobacteria|Actinomycetales|Actinomycetaceae|Trueperella	0	NA	NA	NA	NA	NA
Bacteria|Actinobacteria|Actinobacteria|Frankiales|Cryptosporangiaceae|Fodinicola	0	NA	NA	NA	NA	NA
Bacteria|Actinobacteria|Actinobacteria|Micrococcales|Microbacteriaceae|__	0	NA	NA	NA	NA	NA
Bacteria|Actinobacteria|Actinobacteria|Micrococcales|Microbacteriaceae|Aurantimicrobium	0	NA	NA	NA	NA	NA
Bacteria|Actinobacteria|Actinobacteria|Micrococcales|Microbacteriaceae|Candidatus Aquiluna	0	NA	NA	NA	NA	NA
Bacteria|Actinobacteria|Actinobacteria|Micrococcales|Microbacteriaceae|Curtobacterium	0	NA	NA	NA	NA	NA
Bacteria|Actinobacteria|Actinobacteria|Propionibacteriales|Propionibacteriaceae|Propionibacterium	0.352919	-1.64839	3.98749	-0.41339	0.679321	NA
Bacteria|Actinobacteria|Coriobacteriia|Coriobacteriales|Atopobiaceae|Atopobium	0.635253	-2.33313	3.97214	-0.587374	0.556952	NA
Bacteria|Actinobacteria|Coriobacteriia|Coriobacteriales|Eggerthellaceae|Eggerthella	1.94768	1.14677	3.27198	0.350481	0.725978	NA
Bacteria|Actinobacteria|Coriobacteriia|Coriobacteriales|Eggerthellaceae|Paraeggerthella	0.63112	-2.33352	3.97213	-0.587473	0.556886	NA
Bacteria|Actinobacteria|Thermoleophilia|Gaiellales|Gaiellaceae|Gaiella	0	NA	NA	NA	NA	NA
Bacteria|Bacteroidetes|Bacteroidia|Bacteroidales|Bacteroidaceae|Bacteroides	0.416478	-1.84551	3.98298	-0.463348	0.643115	NA
Bacteria|Bacteroidetes|Bacteroidia|Bacteroidales|Marinifilaceae|Butyricimonas	0	0	0	0	1	NA
Bacteria|Bacteroidetes|Bacteroidia|Chitinophagales|Chitinophagaceae|Sediminibacterium	0	NA	NA	NA	NA	NA
Bacteria|Bacteroidetes|Bacteroidia|Chitinophagales|Chitinophagaceae|uncultured	0	NA	NA	NA	NA	NA
Bacteria|Bacteroidetes|Bacteroidia|Chitinophagales|Saprospiraceae|uncultured	0	NA	NA	NA	NA	NA
Bacteria|Bacteroidetes|Bacteroidia|Chitinophagales|uncultured|metagenome	0	NA	NA	NA	NA	NA
Bacteria|Bacteroidetes|Bacteroidia|Cytophagales|Hymenobacteraceae|Hymenobacter	0	NA	NA	NA	NA	NA
Bacteria|Bacteroidetes|Bacteroidia|Flavobacteriales|Crocinitomicaceae|Fluviicola	0	NA	NA	NA	NA	NA
Bacteria|Bacteroidetes|Bacteroidia|Flavobacteriales|Flavobacteriaceae|Flavobacterium	0	NA	NA	NA	NA	NA
Bacteria|Bacteroidetes|Bacteroidia|Flavobacteriales|Weeksellaceae|Chryseobacterium	0	NA	NA	NA	NA	NA
Bacteria|Bacteroidetes|Bacteroidia|Sphingobacteriales|env.OPS 17|uncultured bacterium	0	NA	NA	NA	NA	NA
Bacteria|Bacteroidetes|Bacteroidia|Sphingobacteriales|NS11-12 marine group|__	0	NA	NA	NA	NA	NA
Bacteria|Bacteroidetes|Bacteroidia|Sphingobacteriales|NS11-12 marine group|metagenome	0	NA	NA	NA	NA	NA
Bacteria|Bacteroidetes|Bacteroidia|Sphingobacteriales|NS11-12 marine group|uncultured bacterium	0	NA	NA	NA	NA	NA
Bacteria|Bacteroidetes|Bacteroidia|Sphingobacteriales|Sphingobacteriaceae|Pedobacter	0	NA	NA	NA	NA	NA
Bacteria|Deinococcus-Thermus|Deinococci|Thermales|Thermaceae|Thermus	0	NA	NA	NA	NA	NA
Bacteria|Epsilonbacteraeota|Campylobacteria|Campylobacterales|Campylobacteraceae|Campylobacter	0.178491	-1.04057	4.00021	-0.260129	0.794765	NA
Bacteria|Firmicutes|Bacilli|Bacillales|Planococcaceae|__	0	NA	NA	NA	NA	NA
Bacteria|Firmicutes|Bacilli|Bacillales|Planococcaceae|Lysinibacillus	0	NA	NA	NA	NA	NA
Bacteria|Firmicutes|Bacilli|Bacillales|Planococcaceae|Sporosarcina	0	NA	NA	NA	NA	NA
Bacteria|Firmicutes|Bacilli|Bacillales|Staphylococcaceae|Jeotgalicoccus	0	NA	NA	NA	NA	NA
Bacteria|Firmicutes|Bacilli|Bacillales|Staphylococcaceae|Staphylococcus	0	NA	NA	NA	NA	NA
Bacteria|Firmicutes|Bacilli|Lactobacillales|Aerococcaceae|Aerococcus	0	NA	NA	NA	NA	NA
Bacteria|Firmicutes|Bacilli|Lactobacillales|Enterococcaceae|__	0	NA	NA	NA	NA	NA
Bacteria|Firmicutes|Bacilli|Lactobacillales|Enterococcaceae|Vagococcus	0	NA	NA	NA	NA	NA
Bacteria|Firmicutes|Clostridia|Clostridiales|__|__	0.423502	-1.84834	3.98292	-0.464066	0.642601	NA
Bacteria|Firmicutes|Clostridia|Clostridiales|Christensenellaceae|Christensenellaceae R-7 group	1.53931	-3.34763	3.91429	-0.855235	0.392421	NA
Bacteria|Firmicutes|Clostridia|Clostridiales|Family XI|Parvimonas	0.483721	-1.60438	3.98858	-0.402244	0.687504	NA
Bacteria|Firmicutes|Clostridia|Clostridiales|Lachnospiraceae|[Eubacterium] hallii group	0	NA	NA	NA	NA	NA
Bacteria|Firmicutes|Clostridia|Clostridiales|Lachnospiraceae|Coprococcus 3	0	NA	NA	NA	NA	NA
Bacteria|Firmicutes|Clostridia|Clostridiales|Lachnospiraceae|Dorea	0	NA	NA	NA	NA	NA
Bacteria|Firmicutes|Clostridia|Clostridiales|Peptococcaceae|Peptococcus	1.54057	-0.0928035	3.78599	-0.0245124	0.980444	NA
Bacteria|Firmicutes|Clostridia|Clostridiales|Peptostreptococcaceae|__	1.47738	2.0734	3.39197	0.611268	0.541022	NA
Bacteria|Firmicutes|Clostridia|Clostridiales|Ruminococcaceae|Candidatus Soleaferrea	0.423502	-1.84834	3.98292	-0.464066	0.642601	NA
Bacteria|Firmicutes|Clostridia|Clostridiales|Ruminococcaceae|Caproiciproducens	0	NA	NA	NA	NA	NA
Bacteria|Firmicutes|Clostridia|Clostridiales|Ruminococcaceae|GCA-900066225	1.39877	-3.34683	3.55536	-0.941348	0.346527	NA
Bacteria|Firmicutes|Clostridia|Clostridiales|Ruminococcaceae|Negativibacillus	0.304734	-1.43702	3.993	-0.359884	0.718934	NA
Bacteria|Firmicutes|Clostridia|Clostridiales|Ruminococcaceae|Ruminiclostridium 5	0.257387	1.18711	3.93024	0.302045	0.762617	NA
Bacteria|Firmicutes|Clostridia|Clostridiales|Ruminococcaceae|Ruminococcaceae NK4A214 group	0.705837	-2.46514	3.9695	-0.621019	0.534587	NA
Bacteria|Firmicutes|Clostridia|Clostridiales|Ruminococcaceae|Ruminococcaceae UCG-005	0	NA	NA	NA	NA	NA
Bacteria|Firmicutes|Clostridia|Clostridiales|Ruminococcaceae|Ruminococcus 1	0	0	0	0	1	NA
Bacteria|Firmicutes|Erysipelotrichia|Erysipelotrichales|Erysipelotrichaceae|Faecalicoccus	0.304734	-1.43702	3.993	-0.359884	0.718934	NA
Bacteria|Firmicutes|Negativicutes|Selenomonadales|Veillonellaceae|Megasphaera	0	NA	NA	NA	NA	NA
Bacteria|Gemmatimonadetes|Gemmatimonadetes|Gemmatimonadales|Gemmatimonadaceae|uncultured	0	NA	NA	NA	NA	NA
Bacteria|Patescibacteria|Berkelbacteria|uncultured bacterium|uncultured bacterium|uncultured bacterium	0	NA	NA	NA	NA	NA
Bacteria|Proteobacteria|Alphaproteobacteria|Caulobacterales|Caulobacteraceae|Brevundimonas	0	NA	NA	NA	NA	NA
Bacteria|Proteobacteria|Alphaproteobacteria|Rhizobiales|Rhizobiaceae|Allorhizobium-Neorhizobium-Pararhizobium-Rhizobium	0.297484	-1.48314	3.99173	-0.371553	0.710226	NA
Bacteria|Proteobacteria|Alphaproteobacteria|Rhizobiales|Xanthobacteraceae|Bradyrhizobium	0	NA	NA	NA	NA	NA
Bacteria|Proteobacteria|Alphaproteobacteria|Rhodobacterales|Rhodobacteraceae|__	0	NA	NA	NA	NA	NA
Bacteria|Proteobacteria|Alphaproteobacteria|Rhodobacterales|Rhodobacteraceae|Paracoccus	0	NA	NA	NA	NA	NA
Bacteria|Proteobacteria|Alphaproteobacteria|Rhodobacterales|Rhodobacteraceae|Tabrizicola	0	NA	NA	NA	NA	NA
Bacteria|Proteobacteria|Alphaproteobacteria|Rickettsiales|Mitochondria|__	0	NA	NA	NA	NA	NA
Bacteria|Proteobacteria|Alphaproteobacteria|Sphingomonadales|Sphingomonadaceae|__	0	NA	NA	NA	NA	NA
Bacteria|Proteobacteria|Alphaproteobacteria|Sphingomonadales|Sphingomonadaceae|Novosphingobium	0	NA	NA	NA	NA	NA
Bacteria|Proteobacteria|Alphaproteobacteria|Sphingomonadales|Sphingomonadaceae|Porphyrobacter	0	NA	NA	NA	NA	NA
Bacteria|Proteobacteria|Alphaproteobacteria|Sphingomonadales|Sphingomonadaceae|Rhizorhapis	0	NA	NA	NA	NA	NA
Bacteria|Proteobacteria|Alphaproteobacteria|Sphingomonadales|Sphingomonadaceae|Sphingobium	0	NA	NA	NA	NA	NA
Bacteria|Proteobacteria|Alphaproteobacteria|Sphingomonadales|Sphingomonadaceae|Sphingomonas	0	NA	NA	NA	NA	NA
Bacteria|Proteobacteria|Alphaproteobacteria|uncultured|uncultured proteobacterium|uncultured proteobacterium	0	NA	NA	NA	NA	NA
Bacteria|Proteobacteria|Deltaproteobacteria|Bdellovibrionales|Bdellovibrionaceae|Bdellovibrio	0	NA	NA	NA	NA	NA
Bacteria|Proteobacteria|Deltaproteobacteria|RCP2-54|uncultured prokaryote|uncultured prokaryote	0	NA	NA	NA	NA	NA
Bacteria|Proteobacteria|Gammaproteobacteria|__|__|__	0	NA	NA	NA	NA	NA
Bacteria|Proteobacteria|Gammaproteobacteria|Betaproteobacteriales|Burkholderiaceae|__	0.589699	-2.24643	3.974	-0.565282	0.571882	NA
Bacteria|Proteobacteria|Gammaproteobacteria|Betaproteobacteriales|Burkholderiaceae|Limnohabitans	0	NA	NA	NA	NA	NA
Bacteria|Proteobacteria|Gammaproteobacteria|Betaproteobacteriales|Burkholderiaceae|Massilia	0	NA	NA	NA	NA	NA
Bacteria|Proteobacteria|Gammaproteobacteria|Betaproteobacteriales|Burkholderiaceae|Parasutterella	0	NA	NA	NA	NA	NA
Bacteria|Proteobacteria|Gammaproteobacteria|Betaproteobacteriales|Burkholderiaceae|Polynucleobacter	0	NA	NA	NA	NA	NA
Bacteria|Proteobacteria|Gammaproteobacteria|Betaproteobacteriales|Burkholderiaceae|Rhizobacter	0	NA	NA	NA	NA	NA
Bacteria|Proteobacteria|Gammaproteobacteria|Enterobacteriales|Enterobacteriaceae|Hafnia-Obesumbacterium	0	NA	NA	NA	NA	NA
Bacteria|Proteobacteria|Gammaproteobacteria|Enterobacteriales|Enterobacteriaceae|Klebsiella	1.44267	-3.40183	3.94463	-0.862396	0.38847	NA
Bacteria|Proteobacteria|Gammaproteobacteria|Enterobacteriales|Enterobacteriaceae|Pantoea	0	NA	NA	NA	NA	NA
Bacteria|Proteobacteria|Gammaproteobacteria|Enterobacteriales|Enterobacteriaceae|Proteus	0	NA	NA	NA	NA	NA
Bacteria|Proteobacteria|Gammaproteobacteria|Pasteurellales|Pasteurellaceae|Actinobacillus	0.21282	-0.860591	4.00366	-0.214951	0.829806	NA
Bacteria|Proteobacteria|Gammaproteobacteria|Pasteurellales|Pasteurellaceae|Mannheimia	0	0	0	0	1	NA
Bacteria|Proteobacteria|Gammaproteobacteria|Pseudomonadales|Moraxellaceae|Acinetobacter	0	NA	NA	NA	NA	NA
Bacteria|Proteobacteria|Gammaproteobacteria|Pseudomonadales|Pseudomonadaceae|Pseudomonas	0.297484	-1.48314	3.99173	-0.371553	0.710226	NA
Bacteria|Verrucomicrobia|Verrucomicrobiae|Verrucomicrobiales|Verrucomicrobiaceae|uncultured	0	NA	NA	NA	NA	NA
