# Supplementary material for: Cryptosporidium parvum Infection Depletes Butyrate Producer Bacteria in Goat Kid Microbiome
Source: Front Microbiol. 2020 Oct 16;11:548737. doi: 10.3389/fmicb.2020.548737 (PMC7596689; doi:10.3389/fmicb.2020.548737)
Supplement: Supplementary Table 2 — Topological features of the co-occurrence networks on fecal microbiomes from goat kids uninfected or infected with Cryptosporidium parvum. [file Table_2.XLSX]

## Sheet: 0dpi_Deseq2-Results
Pathways	baseMean	log2FoldChange	lfcSE	stat	pvalue	padj	Pathway_name	MetaCyc_Level3	MetaCyc_Level2	MetaCyc_Level1
PWY-7431	363.357	4.87268	1.3052	3.73329	0.000188996	0.00570139	aromatic biogenic amine degradation (bacteria)	aromatic biogenic amine degradation (bacteria)	Amine and Polyamine Degradation	Degradation/Utilization/Assimilation
PWY-5531	32.2562	8.89752	2.89691	3.07138	0.00213072	0.0482075	3,8-divinyl-chlorophyllide a biosynthesis II (anaerobic)	Porphyrin Compound Biosynthesis	Cofactor, Prosthetic Group, Electron Carrier, and Vitamin Biosynthesis	Biosynthesis
PWY-7159	32.2562	8.89752	2.89691	3.07138	0.00213072	0.0482075	3,8-divinyl-chlorophyllide a biosynthesis III (aerobic, light independent)	Porphyrin Compound Biosynthesis	Cofactor, Prosthetic Group, Electron Carrier, and Vitamin Biosynthesis	Biosynthesis
PWY-6545	8510.36	-1.3062	0.423335	-3.0855	0.0020321	0.0482075	pyrimidine deoxyribonucleotides de novo biosynthesis III	2'-Deoxyribonucleotide Biosynthesis	Nucleoside and Nucleotide Biosynthesis	Biosynthesis
PWY-5677	1505.47	-3.10513	1.10975	-2.79804	0.00514139	0.0775493	succinate fermentation to butanoate	Fermentation to Short-Chain Fatty Acids	Fermentation	Generation of Precursor Metabolite and Energy
PANTOSYN-PWY	8448.25	0.600019	0.249178	2.408	0.0160402	0.156934	superpathway of coenzyme A biosynthesis I (bacteria)	Coenzyme A Biosynthesis	Cofactor, Prosthetic Group, Electron Carrier, and Vitamin Biosynthesis	Biosynthesis
PWY-7237	5618.34	-1.79989	0.763973	-2.35596	0.018475	0.175999	myo-, chiro- and scyllo-inositol degradation	Sugar Derivative Degradation	Secondary Metabolite Degradation	Degradation/Utilization/Assimilation
PWY-7197	11196.9	-0.663095	0.28877	-2.29627	0.0216602	0.194318	pyrimidine deoxyribonucleotide phosphorylation	Pyrimidine Nucleotide Biosynthesis	Nucleoside and Nucleotide Biosynthesis	Biosynthesis
PWY-6396	458.343	-2.82311	1.23268	-2.29022	0.0220084	0.194318	superpathway of 2,3-butanediol biosynthesis	Fermentation to Alcohols	Fermentation	Generation of Precursor Metabolite and Energy
PWY-7539	6827.52	0.634277	0.287269	2.20795	0.0272474	0.20645	6-hydroxymethyl-dihydropterin diphosphate biosynthesis III (Chlamydia)	Vitamin Biosynthesis	Cofactor, Prosthetic Group, Electron Carrier, and Vitamin Biosynthesis	Biosynthesis
P125-PWY	249.219	-2.55015	1.15863	-2.20101	0.0277353	0.20645	superpathway of (R,R)-butanediol biosynthesis	Fermentation to Alcohols	Fermentation	Generation of Precursor Metabolite and Energy
PYRIDNUCSYN-PWY	7415.21	0.570475	0.272298	2.09504	0.0361678	0.242458	NAD de novo biosynthesis I (from aspartate)	NAD Metabolism	Cofactor, Prosthetic Group, Electron Carrier, and Vitamin Biosynthesis	Biosynthesis
GLCMANNANAUT-PWY	6850.16	0.521963	0.276153	1.89012	0.0587416	0.341686	superpathway of N-acetylglucosamine, N-acetylmannosamine and N-acetylneuraminate degradation	superpathway of N-acetylglucosamine, N-acetylmannosamine and N-acetylneuraminate degradation	Amine and Polyamine Degradation	Degradation/Utilization/Assimilation
PWY-7013	2294.46	-1.88089	0.990535	-1.89886	0.0575828	0.341686	(S)-propane-1,2-diol degradation	(S)-propane-1,2-diol degradation	Alcohol Degradation	Degradation/Utilization/Assimilation
PWY-6612	7857.07	0.560097	0.301316	1.85884	0.0630504	0.341805	superpathway of tetrahydrofolate biosynthesis	Vitamin Biosynthesis	Cofactor, Prosthetic Group, Electron Carrier, and Vitamin Biosynthesis	Biosynthesis
PWY0-1297	9770.85	0.533731	0.285194	1.87147	0.0612803	0.341805	superpathway of purine deoxyribonucleosides degradation	superpathway of purine deoxyribonucleosides degradation	Nucleoside and Nucleotide Degradation	Degradation/Utilization/Assimilation
PWY0-162	14212.4	-0.526891	0.283772	-1.85674	0.0633486	0.341805	superpathway of pyrimidine ribonucleotides de novo biosynthesis	Pyrimidine Nucleotide Biosynthesis	Nucleoside and Nucleotide Biosynthesis	Biosynthesis
PWY-7242	12925	-0.633668	0.340115	-1.8631	0.0624482	0.341805	D-fructuronate degradation	Sugar Acid Degradation	Carboxylate Degradation	Degradation/Utilization/Assimilation
PWY0-1296	10596.1	0.510617	0.285632	1.78767	0.0738288	0.364516	purine ribonucleosides degradation	Purine Nucleotide Degradation	Nucleoside and Nucleotide Degradation	Degradation/Utilization/Assimilation
PWY-7228	12342	-0.473409	0.271644	-1.74275	0.0813766	0.377671	superpathway of guanosine nucleotides de novo biosynthesis I	Purine Nucleotide Biosynthesis	Nucleoside and Nucleotide Biosynthesis	Biosynthesis
PWY-6125	13113.9	-0.480883	0.275868	-1.74316	0.0813055	0.377671	superpathway of guanosine nucleotides de novo biosynthesis II	Purine Nucleotide Biosynthesis	Nucleoside and Nucleotide Biosynthesis	Biosynthesis
PWY-5188	10774	-0.546384	0.31133	-1.755	0.0792595	0.377671	tetrapyrrole biosynthesis I (from glutamate)	Tetrapyrrole Biosynthesis	Cofactor, Prosthetic Group, Electron Carrier, and Vitamin Biosynthesis	Biosynthesis
PWY-6608	6807.82	0.691488	0.400996	1.72443	0.0846306	0.385388	guanosine nucleotides degradation III	Purine Nucleotide Degradation	Nucleoside and Nucleotide Degradation	Degradation/Utilization/Assimilation
PWY0-1298	8883.43	0.517515	0.302376	1.71149	0.0869898	0.385388	superpathway of pyrimidine deoxyribonucleosides degradation	Pyrimidine Nucleotide Degradation	Nucleoside and Nucleotide Degradation	Degradation/Utilization/Assimilation
PWY-6151	9987.95	0.454872	0.269013	1.69089	0.0908569	0.386943	S-adenosyl-L-methionine cycle I	Proteinogenic Amino Acid Biosynthesis	Amino Acid Biosynthesis	Biosynthesis
PWY-6892	10781.6	-0.668253	0.394136	-1.69549	0.0899825	0.386943	thiazole biosynthesis I (facultative anaerobic bacteria)	Vitamin Biosynthesis	Cofactor, Prosthetic Group, Electron Carrier, and Vitamin Biosynthesis	Biosynthesis
PWY0-1586	18041.3	-0.477918	0.287489	-1.66239	0.0964344	0.405921	peptidoglycan maturation (meso-diaminopimelate containing)	Cell Wall Biosynthesis	Cell Structure Biosynthesis	Biosynthesis
PWY-5676	3382.53	-1.82709	1.10299	-1.65649	0.0976235	0.406203	acetyl-CoA fermentation to butanoate II	Fermentation to Short-Chain Fatty Acids	Fermentation	Generation of Precursor Metabolite and Energy
PWY-7196	12694.5	-0.450761	0.27819	-1.62033	0.10516	0.427731	superpathway of pyrimidine ribonucleosides salvage	Pyrimidine Nucleotide Biosynthesis	Nucleoside and Nucleotide Biosynthesis	Biosynthesis
P163-PWY	616.566	-2.69405	1.66035	-1.62258	0.10468	0.427731	L-lysine fermentation to acetate and butanoate	Proteinogenic Amino Acid Degradation	Amino Acid Degradation	Degradation/Utilization/Assimilation
PWY-7187	11985.6	-0.447674	0.286491	-1.56261	0.118144	0.454981	pyrimidine deoxyribonucleotides de novo biosynthesis II	2'-Deoxyribonucleotide Biosynthesis	Nucleoside and Nucleotide Biosynthesis	Biosynthesis
PWY-5189	10244.8	-0.495375	0.316144	-1.56693	0.117132	0.454981	tetrapyrrole biosynthesis II (from glycine)	Tetrapyrrole Biosynthesis	Cofactor, Prosthetic Group, Electron Carrier, and Vitamin Biosynthesis	Biosynthesis
PWY-6891	9450.21	-0.769866	0.504642	-1.52557	0.127117	0.484384	thiazole biosynthesis II (aerobic bacteria)	Vitamin Biosynthesis	Cofactor, Prosthetic Group, Electron Carrier, and Vitamin Biosynthesis	Biosynthesis
DENOVOPURINE2-PWY	13636.8	-0.420814	0.279401	-1.50613	0.132034	0.48896	superpathway of purine nucleotides de novo biosynthesis II	Purine Nucleotide Biosynthesis	Nucleoside and Nucleotide Biosynthesis	Biosynthesis
PWY-841	13266.3	-0.406276	0.273944	-1.48306	0.138058	0.497462	superpathway of purine nucleotides de novo biosynthesis I	Purine Nucleotide Biosynthesis	Nucleoside and Nucleotide Biosynthesis	Biosynthesis
SER-GLYSYN-PWY	13812.9	-0.460324	0.310968	-1.48029	0.138795	0.497462	superpathway of L-serine and glycine biosynthesis I	superpathway of L-serine and glycine biosynthesis I	Amino Acid Biosynthesis	Biosynthesis
PWY-7199	6764.54	0.595433	0.409472	1.45415	0.145906	0.512795	pyrimidine deoxyribonucleosides salvage	Pyrimidine Nucleotide Biosynthesis	Nucleoside and Nucleotide Biosynthesis	Biosynthesis
FOLSYN-PWY	8941.7	0.384233	0.264225	1.45419	0.145895	0.512795	superpathway of tetrahydrofolate biosynthesis and salvage	Vitamin Biosynthesis	Cofactor, Prosthetic Group, Electron Carrier, and Vitamin Biosynthesis	Biosynthesis
GALACTUROCAT-PWY	11903.5	-0.775034	0.55071	-1.40734	0.159327	0.539033	D-galacturonate degradation I	Sugar Acid Degradation	Carboxylate Degradation	Degradation/Utilization/Assimilation
HSERMETANA-PWY	6251.34	-0.541499	0.387887	-1.39602	0.162708	0.545374	L-methionine biosynthesis III	Proteinogenic Amino Acid Biosynthesis	Amino Acid Biosynthesis	Biosynthesis
GLUCUROCAT-PWY	11185.3	-0.67826	0.499557	-1.35772	0.174552	0.574434	superpathway of β-D-glucuronosides degradation	Sugar Derivative Degradation	Secondary Metabolite Degradation	Degradation/Utilization/Assimilation
ASPASN-PWY	9553.11	0.339514	0.256892	1.32162	0.186294	0.591565	superpathway of L-aspartate and L-asparagine biosynthesis	superpathway of L-aspartate and L-asparagine biosynthesis	Amino Acid Biosynthesis	Biosynthesis
PYRIDNUCSAL-PWY	9349.3	0.344025	0.268538	1.28111	0.200157	0.630059	NAD salvage pathway I (PNC VI cycle)	NAD Metabolism	Cofactor, Prosthetic Group, Electron Carrier, and Vitamin Biosynthesis	Biosynthesis
GLYCOCAT-PWY	13345.5	0.348035	0.274102	1.26973	0.204182	0.633605	glycogen degradation I	Polysaccharide Degradation	Carbohydrate Degradation	Degradation/Utilization/Assimilation
PWY-6590	2519.02	-0.930404	0.733734	-1.26804	0.204784	0.633605	superpathway of Clostridium acetobutylicum acidogenic fermentation	Fermentation of Pyruvate	Fermentation	Generation of Precursor Metabolite and Energy
RIBOSYN2-PWY	11762.9	-0.346616	0.284862	-1.21678	0.223686	0.639793	flavin biosynthesis I (bacteria and plants)	Vitamin Biosynthesis	Cofactor, Prosthetic Group, Electron Carrier, and Vitamin Biosynthesis	Biosynthesis
COBALSYN-PWY	11291.9	-0.393667	0.323449	-1.21709	0.223569	0.639793	superpathway of adenosylcobalamin salvage from cobinamide I	Vitamin Biosynthesis	Cofactor, Prosthetic Group, Electron Carrier, and Vitamin Biosynthesis	Biosynthesis
PWY-6470	3071.42	-1.03174	0.875796	-1.17806	0.238774	0.659818	peptidoglycan biosynthesis V (β-lactam resistance)	Cell Wall Biosynthesis	Cell Structure Biosynthesis	Biosynthesis
FUC-RHAMCAT-PWY	3603.02	0.569729	0.489463	1.16399	0.24443	0.659937	superpathway of fucose and rhamnose degradation	Superpathways	Superpathways	Superpathways
PWY-7208	17508.6	-0.354703	0.305817	-1.15985	0.246109	0.659937	superpathway of pyrimidine nucleobases salvage	Pyrimidine Nucleotide Biosynthesis	Nucleoside and Nucleotide Biosynthesis	Biosynthesis
CENTFERM-PWY	2062.99	-0.926435	0.796112	-1.1637	0.244546	0.659937	pyruvate fermentation to butanoate	Fermentation of Pyruvate	Fermentation	Generation of Precursor Metabolite and Energy
PWY-5177	535.77	-1.80805	1.54892	-1.16729	0.243092	0.659937	glutaryl-CoA degradation	glutaryl-CoA degradation	Carboxylate Degradation	Degradation/Utilization/Assimilation
SALVADEHYPOX-PWY	5886.24	0.405432	0.352184	1.1512	0.249652	0.660092	adenosine nucleotides degradation II	Purine Nucleotide Degradation	Nucleoside and Nucleotide Degradation	Degradation/Utilization/Assimilation
PWY-5686	16124.7	-0.353125	0.306851	-1.1508	0.249814	0.660092	UMP biosynthesis I	Pyrimidine Nucleotide Biosynthesis	Nucleoside and Nucleotide Biosynthesis	Biosynthesis
PWY-6703	4759.02	0.466834	0.423717	1.10176	0.270567	0.69961	preQ0 biosynthesis	preQ0 biosynthesis	Secondary Metabolite Biosynthesis	Biosynthesis
PWY-5695	11707.2	0.286636	0.261945	1.09426	0.27384	0.702466	inosine 5'-phosphate degradation	Purine Nucleotide Degradation	Nucleoside and Nucleotide Degradation	Degradation/Utilization/Assimilation
GLUTORN-PWY	12828.6	-0.323106	0.297341	-1.08665	0.27719	0.702466	L-ornithine biosynthesis I	Other Amino Acid Biosynthesis	Amino Acid Biosynthesis	Biosynthesis
PWY-5022	3859.38	-0.602448	0.554757	-1.08597	0.277494	0.702466	4-aminobutanoate degradation V	4-Aminobutanoate Degradation	Amine and Polyamine Degradation	Degradation/Utilization/Assimilation
ARGSYNBSUB-PWY	13830	-0.318256	0.297645	-1.06925	0.284958	0.716352	L-arginine biosynthesis II (acetyl cycle)	Proteinogenic Amino Acid Biosynthesis	Amino Acid Biosynthesis	Biosynthesis
PWY-7220	20512.5	1.87327	0.290981	-1.05408	0.291845	0.723615	adenosine deoxyribonucleotides de novo biosynthesis II	2'-Deoxyribonucleotide Biosynthesis	Nucleoside and Nucleotide Biosynthesis	Biosynthesis
PWY-7222	20512.5	1.83427	0.290981	-1.05408	0.291845	0.723615	guanosine deoxyribonucleotides de novo biosynthesis II	2'-Deoxyribonucleotide Biosynthesis	Nucleoside and Nucleotide Biosynthesis	Biosynthesis
OANTIGEN-PWY	8804.58	1.79527	0.248424	1.04856	0.294379	0.724909	O-antigen building blocks biosynthesis (E. coli)	Sugar Biosynthesis	Carbohydrate Biosynthesis	Biosynthesis
PWY-5347	9381.37	1.75628	0.276069	-1.04425	0.296371	0.724909	superpathway of L-methionine biosynthesis (transsulfuration)	Proteinogenic Amino Acid Biosynthesis	Amino Acid Biosynthesis	Biosynthesis
PWY-7400	13763.9	1.71728	0.297207	-1.03543	0.301755	0.72513	L-arginine biosynthesis IV (archaebacteria)	Proteinogenic Amino Acid Biosynthesis	Amino Acid Biosynthesis	Biosynthesis
ARGSYN-PWY	14004.8	1.67829	0.297268	-1.03631	0.305262	0.72513	L-arginine biosynthesis I (via L-ornithine)	Proteinogenic Amino Acid Biosynthesis	Amino Acid Biosynthesis	Biosynthesis
PWY-7198	16896.3	1.21034	2.7486	0.928826	0.347348	0.726911	pyrimidine deoxyribonucleotides de novo biosynthesis IV	2'-Deoxyribonucleotide Biosynthesis	Nucleoside and Nucleotide Biosynthesis	Biosynthesis
PWY-7210	17137.3	1.17134	2.79304	0.867843	0.350856	0.726911	pyrimidine deoxyribonucleotides biosynthesis from CTP	Pyrimidine Nucleotide Biosynthesis	Nucleoside and Nucleotide Biosynthesis	Biosynthesis
PWY-5920	17378.3	1.13235	1.44507	0.908185	0.354363	0.726911	superpathway of b heme biosynthesis from glycine	Porphyrin Compound Biosynthesis	Cofactor, Prosthetic Group, Electron Carrier, and Vitamin Biosynthesis	Biosynthesis
PWY-5180	17619.2	1.09335	1.28337	0.920871	0.35787	0.726911	toluene degradation I (aerobic) (via o-cresol)	Toluene Degradation	Aromatic Compound Degradation	Degradation/Utilization/Assimilation
PWY-5182	17860.2	1.05435	1.28337	0.920871	0.361377	0.726911	toluene degradation II (aerobic) (via 4-methylcatechol)	Toluene Degradation	Aromatic Compound Degradation	Degradation/Utilization/Assimilation
PWY-7456	18101.1	1.01536	1.5318	0.718124	0.364885	0.726911	β-(1,4)-mannan degradation	Polysaccharide Degradation	Carbohydrate Degradation	Degradation/Utilization/Assimilation
PWY-5265	18342.1	0.976363	1.61405	0.655002	0.368392	0.726911	peptidoglycan biosynthesis II (staphylococci)	Cell Wall Biosynthesis	Cell Structure Biosynthesis	Biosynthesis
ORNARGDEG-PWY	20269.8	0.711749	0.8843	0.804873	0.396449	0.726911	superpathway of L-arginine and L-ornithine degradation	Proteinogenic Amino Acid Degradation	Amino Acid Degradation	Degradation/Utilization/Assimilation
METHGLYUT-PWY	20510.7	0.711532	0.943004	0.754538	0.399957	0.726911	superpathway of methylglyoxal degradation	superpathway of methylglyoxal degradation	Aldehyde Degradation	Degradation/Utilization/Assimilation
UBISYN-PWY	20751.7	0.68596	0.811646	0.845148	0.403464	0.726911	superpathway of ubiquinol-8 biosynthesis (prokaryotic)	Quinol and Quinone Biosynthesis	Cofactor, Prosthetic Group, Electron Carrier, and Vitamin Biosynthesis	Biosynthesis
PWY-5855	20992.7	0.680455	0.797099	0.853663	0.406971	0.726911	ubiquinol-7 biosynthesis (prokaryotic)	Quinol and Quinone Biosynthesis	Cofactor, Prosthetic Group, Electron Carrier, and Vitamin Biosynthesis	Biosynthesis
PWY-5856	21233.6	0.680455	0.797099	0.853663	0.410478	0.726911	ubiquinol-9 biosynthesis (prokaryotic)	Quinol and Quinone Biosynthesis	Cofactor, Prosthetic Group, Electron Carrier, and Vitamin Biosynthesis	Biosynthesis
PWY-5857	21474.6	0.680455	0.797099	0.853663	0.413986	0.726911	ubiquinol-10 biosynthesis (prokaryotic)	Quinol and Quinone Biosynthesis	Cofactor, Prosthetic Group, Electron Carrier, and Vitamin Biosynthesis	Biosynthesis
PWY-6708	21715.5	0.680455	0.797099	0.853663	0.417493	0.726911	ubiquinol-8 biosynthesis (prokaryotic)	Quinol and Quinone Biosynthesis	Cofactor, Prosthetic Group, Electron Carrier, and Vitamin Biosynthesis	Biosynthesis
PWY0-1533	21956.5	0.670338	0.824305	0.813217	0.421	0.726911	methylphosphonate degradation I	Phosphorus Compound Metabolism	Inorganic Nutrient Metabolism	Degradation/Utilization/Assimilation
PWY0-1241	22197.5	0.652049	0.832756	0.783001	0.424507	0.726911	ADP-L-glycero-β-D-manno-heptose biosynthesis	Sugar Biosynthesis	Carbohydrate Biosynthesis	Biosynthesis
PWY-1269	22438.4	0.647211	0.773479	0.836754	0.428014	0.726911	CMP-3-deoxy-D-manno-octulosonate biosynthesis	Sugar Biosynthesis	Carbohydrate Biosynthesis	Biosynthesis
PYRIDOXSYN-PWY	22679.4	0.630293	0.836157	0.753797	0.431522	0.726911	pyridoxal 5'-phosphate biosynthesis I	Vitamin Biosynthesis	Cofactor, Prosthetic Group, Electron Carrier, and Vitamin Biosynthesis	Biosynthesis
ENTBACSYN-PWY	22920.3	0.629425	0.729405	0.86293	0.435029	0.726911	enterobactin biosynthesis	Siderophore Biosynthesis	Secondary Metabolite Biosynthesis	Biosynthesis
KDO-NAGLIPASYN-PWY	23161.3	0.626646	0.846973	0.739866	0.438536	0.726911	superpathway of (Kdo)2-lipid A biosynthesis	Lipopolysaccharide Biosynthesis	Cell Structure Biosynthesis	Biosynthesis
HEME-BIOSYNTHESIS-II	23402.3	0.623294	0.814898	0.764873	0.442043	0.726911	heme b biosynthesis I (aerobic)	Porphyrin Compound Biosynthesis	Cofactor, Prosthetic Group, Electron Carrier, and Vitamin Biosynthesis	Biosynthesis
PWY-5837	23643.2	0.619198	0.819374	0.755697	0.44555	0.726911	2-carboxy-1,4-naphthoquinol biosynthesis	Quinol and Quinone Biosynthesis	Cofactor, Prosthetic Group, Electron Carrier, and Vitamin Biosynthesis	Biosynthesis
NAD-BIOSYNTHESIS-II	23884.2	0.612825	0.763992	0.802135	0.449058	0.726911	NAD salvage pathway III (to nicotinamide riboside)	NAD Metabolism	Cofactor, Prosthetic Group, Electron Carrier, and Vitamin Biosynthesis	Biosynthesis
PWY-1861	24125.2	0.597387	0.832779	0.717342	0.452565	0.726911	formaldehyde assimilation II (assimilatory RuMP Cycle)	Formaldehyde Assimilation	C1 Compound Utilization and Assimilation	Degradation/Utilization/Assimilation
SO4ASSIM-PWY	24366.1	0.593394	0.729532	0.81339	0.456072	0.726911	assimilatory sulfate reduction I	Sulfur Compound Metabolism	Inorganic Nutrient Metabolism	Degradation/Utilization/Assimilation
PWY-6467	24607.1	0.586819	0.845838	0.693772	0.459579	0.726911	Kdo transfer to lipid IVA III (Chlamydia)	Lipopolysaccharide Biosynthesis	Cell Structure Biosynthesis	Biosynthesis
NAGLIPASYN-PWY	24848	0.583448	0.83458	0.699092	0.463087	0.726911	lipid IVA biosynthesis	Lipopolysaccharide Biosynthesis	Cell Structure Biosynthesis	Biosynthesis
PWY0-1415	25089	0.571672	0.787269	0.726145	0.466594	0.726911	superpathway of heme b biosynthesis from uroporphyrinogen-III	Porphyrin Compound Biosynthesis	Cofactor, Prosthetic Group, Electron Carrier, and Vitamin Biosynthesis	Biosynthesis
PWY-5860	25330	0.565667	0.773841	0.730985	0.470101	0.726911	superpathway of demethylmenaquinol-6 biosynthesis I	Quinol and Quinone Biosynthesis	Cofactor, Prosthetic Group, Electron Carrier, and Vitamin Biosynthesis	Biosynthesis
PWY-5862	25570.9	0.565667	0.773841	0.730985	0.473608	0.726911	superpathway of demethylmenaquinol-9 biosynthesis	Quinol and Quinone Biosynthesis	Cofactor, Prosthetic Group, Electron Carrier, and Vitamin Biosynthesis	Biosynthesis
TCA-GLYOX-BYPASS	25811.9	0.550623	0.702902	0.783356	0.477115	0.726911	superpathway of glyoxylate bypass and TCA	superpathway of glyoxylate bypass and TCA	TCA cycle	Generation of Precursor Metabolite and Energy
PWY-6507	26052.8	0.547788	0.699148	0.783508	0.480623	0.726911	4-deoxy-L-threo-hex-4-enopyranuronate degradation	Sugar Derivative Degradation	Secondary Metabolite Degradation	Degradation/Utilization/Assimilation
PWY-5861	26293.8	0.54544	0.766447	0.711647	0.48413	0.726911	superpathway of demethylmenaquinol-8 biosynthesis I	Quinol and Quinone Biosynthesis	Cofactor, Prosthetic Group, Electron Carrier, and Vitamin Biosynthesis	Biosynthesis
FAO-PWY	26534.8	0.544691	0.791243	0.688399	0.487637	0.726911	fatty acid β-oxidation I	Fatty Acid Degradation	Fatty Acid and Lipid Degradation	Degradation/Utilization/Assimilation
PWY-5845	26775.7	0.532528	0.728673	0.730819	0.491144	0.726911	superpathway of menaquinol-9 biosynthesis	Quinol and Quinone Biosynthesis	Cofactor, Prosthetic Group, Electron Carrier, and Vitamin Biosynthesis	Biosynthesis
PWY-5850	27016.7	0.532528	0.728673	0.730819	0.494651	0.726911	superpathway of menaquinol-6 biosynthesis I	Quinol and Quinone Biosynthesis	Cofactor, Prosthetic Group, Electron Carrier, and Vitamin Biosynthesis	Biosynthesis
PWY-5896	27257.6	0.532528	0.728673	0.730819	0.498159	0.726911	superpathway of menaquinol-10 biosynthesis	Quinol and Quinone Biosynthesis	Cofactor, Prosthetic Group, Electron Carrier, and Vitamin Biosynthesis	Biosynthesis
GLYOXYLATE-BYPASS	27498.6	0.529693	0.72783	0.72777	0.501666	0.726911	glyoxylate cycle	glyoxylate cycle	glyoxylate cycle	Generation of Precursor Metabolite and Energy
PWY-5897	27739.6	0.519582	0.707071	0.734838	0.505173	0.726911	superpathway of menaquinol-11 biosynthesis	Quinol and Quinone Biosynthesis	Cofactor, Prosthetic Group, Electron Carrier, and Vitamin Biosynthesis	Biosynthesis
PWY-5898	27980.5	0.519582	0.707071	0.734838	0.50868	0.726911	superpathway of menaquinol-12 biosynthesis	Quinol and Quinone Biosynthesis	Cofactor, Prosthetic Group, Electron Carrier, and Vitamin Biosynthesis	Biosynthesis
PWY-5899	28221.5	0.519582	0.707071	0.734838	0.512188	0.726911	superpathway of menaquinol-13 biosynthesis	Quinol and Quinone Biosynthesis	Cofactor, Prosthetic Group, Electron Carrier, and Vitamin Biosynthesis	Biosynthesis
PWY-5838	28462.4	0.516755	0.722664	0.715069	0.515695	0.726911	superpathway of menaquinol-8 biosynthesis I	Quinol and Quinone Biosynthesis	Cofactor, Prosthetic Group, Electron Carrier, and Vitamin Biosynthesis	Biosynthesis
PWY0-845	28703.4	0.516293	0.72904	0.708182	0.519202	0.726911	superpathway of pyridoxal 5'-phosphate biosynthesis and salvage	Vitamin Biosynthesis	Cofactor, Prosthetic Group, Electron Carrier, and Vitamin Biosynthesis	Biosynthesis
ECASYN-PWY	28944.4	0.511331	0.803215	0.636605	0.522709	0.726911	enterobacterial common antigen biosynthesis	Lipopolysaccharide Biosynthesis	Cell Structure Biosynthesis	Biosynthesis
ALL-CHORISMATE-PWY	29185.3	0.496993	0.719481	0.690765	0.526216	0.726911	superpathway of chorismate metabolism	Superpathways	Superpathways	Superpathways
PWY-5863	29426.3	0.493298	0.790767	0.623822	0.529724	0.726911	superpathway of phylloquinol biosynthesis	Quinol and Quinone Biosynthesis	Cofactor, Prosthetic Group, Electron Carrier, and Vitamin Biosynthesis	Biosynthesis
PWY-7377	29667.2	0.481537	0.785869	0.612744	0.533231	0.726911	cob(II)yrinate a,c-diamide biosynthesis I (early cobalt insertion)	cob(II)yrinate a,c-diamide biosynthesis	Cofactor, Prosthetic Group, Electron Carrier, and Vitamin Biosynthesis	Biosynthesis
PWY-5840	29908.2	0.479214	0.689309	0.695209	0.536738	0.726911	superpathway of menaquinol-7 biosynthesis	Quinol and Quinone Biosynthesis	Cofactor, Prosthetic Group, Electron Carrier, and Vitamin Biosynthesis	Biosynthesis
P164-PWY	30149.2	0.456706	0.701872	0.650697	0.540245	0.726911	purine nucleobases degradation I (anaerobic)	Purine Nucleotide Degradation	Nucleoside and Nucleotide Degradation	Degradation/Utilization/Assimilation
PPGPPMET-PWY	30390.1	0.447843	0.710724	0.630123	0.543752	0.726911	ppGpp biosynthesis	ppGpp biosynthesis	Metabolic Regulator Biosynthesis	Biosynthesis
P461-PWY	30631.1	0.445798	0.482655	0.923639	0.54726	0.726911	hexitol fermentation to lactate, formate, ethanol and acetate	Fermentation to Acetate	Carboxylate Degradation	Degradation/Utilization/Assimilation
PWY-6519	30872	0.439405	0.702787	0.625232	0.550767	0.726911	8-amino-7-oxononanoate biosynthesis I	8-Amino-7-oxononanoate Biosynthesis	Other Biosynthesis	Biosynthesis
HEXITOLDEGSUPER-PWY	31113	0.303057	0.385234	0.786683	0.554274	0.726911	superpathway of hexitol degradation (bacteria)	Sugar Derivative Degradation	Secondary Metabolite Degradation	Degradation/Utilization/Assimilation
UDPNAGSYN-PWY	31354	0.26971	0.279108	0.966331	0.557781	0.726911	UDP-N-acetyl-D-glucosamine biosynthesis I	Sugar Biosynthesis	Carbohydrate Biosynthesis	Biosynthesis
DTDPRHAMSYN-PWY	31594.9	0.250588	0.268532	0.933176	0.561289	0.726911	dTDP-L-rhamnose biosynthesis	Sugar Biosynthesis	Carbohydrate Biosynthesis	Biosynthesis
PWY-6269	31835.9	0.241513	0.346717	0.69657	0.564796	0.726911	superpathway of adenosylcobalamin salvage from cobinamide II	Vitamin Biosynthesis	Cofactor, Prosthetic Group, Electron Carrier, and Vitamin Biosynthesis	Biosynthesis
P161-PWY	32076.8	0.228915	0.286652	0.798581	0.568303	0.726911	acetylene degradation	Fermentation to Acetate	Carboxylate Degradation	Degradation/Utilization/Assimilation
PWY-6353	32317.8	0.225126	0.320031	0.703452	0.57181	0.726911	purine nucleotides degradation II (aerobic)	Purine Nucleotide Degradation	Nucleoside and Nucleotide Degradation	Degradation/Utilization/Assimilation
PWY-5509	32558.8	0.21588	0.354173	0.609533	0.575317	0.726911	adenosylcobalamin biosynthesis from adenosylcobinamide-GDP I	Vitamin Biosynthesis	Cofactor, Prosthetic Group, Electron Carrier, and Vitamin Biosynthesis	Biosynthesis
ANAGLYCOLYSIS-PWY	32799.7	-0.185188	0.299952	-0.617393	0.578825	0.726911	glycolysis III (from glucose)	glycolysis III (from glucose)	Glycolysis	Generation of Precursor Metabolite and Energy
PWY-5101	33040.7	-0.192035	0.311278	-0.616925	0.582332	0.726911	L-isoleucine biosynthesis II	Proteinogenic Amino Acid Biosynthesis	Amino Acid Biosynthesis	Biosynthesis
BRANCHED-CHAIN-AA-SYN-PWY	33281.6	-0.193074	0.305629	-0.631727	0.585839	0.726911	superpathway of branched amino acid biosynthesis	Superpathways	Superpathways	Superpathways
PWY-2942	33522.6	-0.194126	0.30403	-0.63851	0.589346	0.726911	L-lysine biosynthesis III	Proteinogenic Amino Acid Biosynthesis	Amino Acid Biosynthesis	Biosynthesis
PWY-6317	33763.6	-0.199718	0.299457	-0.666933	0.592853	0.726911	D-galactose degradation I (Leloir pathway)	Sugar Degradation	Carbohydrate Degradation	Degradation/Utilization/Assimilation
DAPLYSINESYN-PWY	34004.5	-0.202047	0.315233	-0.640945	0.596361	0.726911	L-lysine biosynthesis I	Proteinogenic Amino Acid Biosynthesis	Amino Acid Biosynthesis	Biosynthesis
ILEUSYN-PWY	34245.5	-0.2027	0.305623	-0.663234	0.599868	0.726911	L-isoleucine biosynthesis I (from threonine)	Proteinogenic Amino Acid Biosynthesis	Amino Acid Biosynthesis	Biosynthesis
VALSYN-PWY	34486.4	-0.2027	0.305623	-0.663234	0.603375	0.726911	L-valine biosynthesis	Proteinogenic Amino Acid Biosynthesis	Amino Acid Biosynthesis	Biosynthesis
PWY-7111	34727.4	-0.20331	0.319299	-0.636741	0.606882	0.726911	pyruvate fermentation to isobutanol (engineered)	Fermentation of Pyruvate	Fermentation	Generation of Precursor Metabolite and Energy
MET-SAM-PWY	34968.4	-0.206919	0.325653	-0.635396	0.61039	0.726911	superpathway of S-adenosyl-L-methionine biosynthesis	Superpathways	Superpathways	Superpathways
GLYCOGENSYNTH-PWY	35209.3	-0.207091	0.338094	-0.612525	0.613897	0.726911	glycogen biosynthesis I (from ADP-D-Glucose)	Glycan Biosynthesis	Carbohydrate Biosynthesis	Biosynthesis
PWY-7392	35450.3	-0.209606	0.305438	-0.686247	0.617404	0.726911	taxadiene biosynthesis (engineered)	Terpenoid Biosynthesis	Secondary Metabolite Biosynthesis	Biosynthesis
PWY-5104	35691.2	-0.215557	0.328928	-0.655331	0.620911	0.726911	L-isoleucine biosynthesis IV	Proteinogenic Amino Acid Biosynthesis	Amino Acid Biosynthesis	Biosynthesis
PWY-7663	35932.2	-0.217204	0.298387	-0.727927	0.624418	0.726911	gondoate biosynthesis (anaerobic)	Fatty Acid Biosynthesis	Fatty Acid and Lipid Biosynthesis	Biosynthesis
PWY-5103	36173.2	-0.217865	0.300367	-0.725332	0.627926	0.726911	L-isoleucine biosynthesis III	Proteinogenic Amino Acid Biosynthesis	Amino Acid Biosynthesis	Biosynthesis
GLUCONEO-PWY	36414.1	-0.224283	0.366978	-0.611161	0.631433	0.726911	gluconeogenesis I	Sugar Biosynthesis	Carbohydrate Biosynthesis	Biosynthesis
PWY-3001	36655.1	-0.224844	0.294162	-0.764356	0.63494	0.726911	superpathway of L-isoleucine biosynthesis I	Proteinogenic Amino Acid Biosynthesis	Amino Acid Biosynthesis	Biosynthesis
CALVIN-PWY	36896	-0.225358	0.293427	-0.768023	0.638447	0.726911	Calvin-Benson-Bassham cycle	Sugar Biosynthesis	Carbohydrate Biosynthesis	Biosynthesis
PWY-5121	37137	-0.229596	0.325314	-0.705767	0.641954	0.726911	superpathway of geranylgeranyl diphosphate biosynthesis II (via MEP)	Polyprenyl Biosynthesis	Cofactor, Prosthetic Group, Electron Carrier, and Vitamin Biosynthesis	Biosynthesis
PWY-6387	37378	-0.238267	0.294886	-0.807995	0.645462	0.726911	UDP-N-acetylmuramoyl-pentapeptide biosynthesis I (meso-diaminopimelate containing)	Cell Wall Biosynthesis	Cell Structure Biosynthesis	Biosynthesis
THRESYN-PWY	37618.9	-0.23953	0.288882	-0.829159	0.648969	0.726911	superpathway of L-threonine biosynthesis	Proteinogenic Amino Acid Biosynthesis	Amino Acid Biosynthesis	Biosynthesis
TRNA-CHARGING-PWY	37859.9	-0.24397	0.302126	-0.807511	0.652476	0.726911	tRNA charging	tRNA charging	Aminoacyl-tRNA Charging	Biosynthesis
PEPTIDOGLYCANSYN-PWY	38100.9	-0.247051	0.295306	-0.836592	0.655983	0.726911	peptidoglycan biosynthesis I (meso-diaminopimelate containing)	Cell Wall Biosynthesis	Cell Structure Biosynthesis	Biosynthesis
PWY-6386	38341.8	-0.24873	0.293227	-0.848251	0.659491	0.726911	UDP-N-acetylmuramoyl-pentapeptide biosynthesis II (lysine-containing)	Cell Wall Biosynthesis	Cell Structure Biosynthesis	Biosynthesis
PWY-5097	38582.8	-0.249296	0.318027	-0.783882	0.662998	0.726911	L-lysine biosynthesis VI	Proteinogenic Amino Acid Biosynthesis	Amino Acid Biosynthesis	Biosynthesis
P4-PWY	38823.7	-0.25304	0.258965	-0.977119	0.666505	0.726911	superpathway of L-lysine, L-threonine and L-methionine biosynthesis I	superpathway of L-lysine, L-threonine and L-methionine biosynthesis I	Amino Acid Biosynthesis	Biosynthesis
PWY-7221	39064.7	-0.257056	0.300793	-0.854597	0.670012	0.726911	guanosine ribonucleotides de novo biosynthesis	Purine Nucleotide Biosynthesis	Nucleoside and Nucleotide Biosynthesis	Biosynthesis
PWY-6385	39305.7	-0.258531	0.292177	-0.884845	0.673519	0.726911	peptidoglycan biosynthesis III (mycobacteria)	Cell Wall Biosynthesis	Cell Structure Biosynthesis	Biosynthesis
PWY-6121	39546.6	-0.258892	0.288551	-0.897212	0.677027	0.726911	5-aminoimidazole ribonucleotide biosynthesis I	Purine Nucleotide Biosynthesis	Nucleoside and Nucleotide Biosynthesis	Biosynthesis
PWY-6897	39787.6	-0.260005	0.287266	-0.905102	0.680534	0.726911	thiamine salvage II	Vitamin Biosynthesis	Cofactor, Prosthetic Group, Electron Carrier, and Vitamin Biosynthesis	Biosynthesis
PENTOSE-P-PWY	40028.5	-0.263039	0.313244	-0.839727	0.684041	0.726911	pentose phosphate pathway	pentose phosphate pathway	Pentose Phosphate Pathways	Generation of Precursor Metabolite and Energy
PWY-5973	40269.5	-0.271134	0.298065	-0.909647	0.687548	0.726911	cis-vaccenate biosynthesis	Fatty Acid Biosynthesis	Fatty Acid and Lipid Biosynthesis	Biosynthesis
HISTSYN-PWY	40510.5	-0.272678	0.304613	-0.89516	0.691055	0.726911	L-histidine biosynthesis	Proteinogenic Amino Acid Biosynthesis	Amino Acid Biosynthesis	Biosynthesis
PWY0-781	40751.4	-0.273123	0.271727	-1.00514	0.694563	0.726911	aspartate superpathway	Superpathways	Superpathways	Superpathways
PWY-6122	40992.4	-0.278488	0.302515	-0.920574	0.69807	0.726911	5-aminoimidazole ribonucleotide biosynthesis II	Purine Nucleotide Biosynthesis	Nucleoside and Nucleotide Biosynthesis	Biosynthesis
PWY-6277	41233.3	-0.278488	0.302515	-0.920574	0.701577	0.726911	superpathway of 5-aminoimidazole ribonucleotide biosynthesis	Purine Nucleotide Biosynthesis	Nucleoside and Nucleotide Biosynthesis	Biosynthesis
COA-PWY	41474.3	-0.284569	0.298783	-0.952427	0.705084	0.726911	superpathway of coenzyme A biosynthesis I (bacteria)	Coenzyme A Biosynthesis	Cofactor, Prosthetic Group, Electron Carrier, and Vitamin Biosynthesis	Biosynthesis
PWY-6123	41715.3	-0.28936	0.297611	-0.972277	0.708592	0.726911	inosine-5'-phosphate biosynthesis I	Purine Nucleotide Biosynthesis	Nucleoside and Nucleotide Biosynthesis	Biosynthesis
PWY-7229	41956.2	-0.289696	0.290555	-0.997045	0.712099	0.726911	superpathway of adenosine nucleotides de novo biosynthesis I	Purine Nucleotide Biosynthesis	Nucleoside and Nucleotide Biosynthesis	Biosynthesis
PWY-7219	42197.2	-0.293728	0.298697	-0.983366	0.715606	0.726911	adenosine ribonucleotides de novo biosynthesis	Purine Nucleotide Biosynthesis	Nucleoside and Nucleotide Biosynthesis	Biosynthesis
PWY-6126	42438.1	-0.29517	0.289828	-1.01843	0.719113	0.726911	superpathway of adenosine nucleotides de novo biosynthesis II	Purine Nucleotide Biosynthesis	Nucleoside and Nucleotide Biosynthesis	Biosynthesis
GALACT-GLUCUROCAT-PWY	42679.1	-0.306096	0.34831	-0.878802	0.72262	0.726911	superpathway of hexuronide and hexuronate degradation	Superpathways	Superpathways	Superpathways
GLYCOLYSIS-E-D	42920.1	-0.387879	0.60213	-0.644178	0.726128	0.726911	superpathway of glycolysis and the Entner-Doudoroff pathway	superpathway of glycolysis and the Entner-Doudoroff pathway	superpathway of glycolysis and the Entner-Doudoroff pathway	Generation of Precursor Metabolite and Energy
P23-PWY	43161	-0.403854	0.621045	-0.650281	0.729635	0.726911	reductive TCA cycle I	CO2 Fixation	C1 Compound Utilization and Assimilation	Degradation/Utilization/Assimilation
REDCITCYC	43402	-0.432143	0.637713	-0.677645	0.733142	0.726911	TCA cycle VIII (helicobacter)	TCA cycle VIII (Helicobacter)	TCA cycle	Generation of Precursor Metabolite and Energy
P42-PWY	43642.9	-0.476074	0.504379	-0.943881	0.736649	0.726911	incomplete reductive TCA cycle	CO2 Fixation	C1 Compound Utilization and Assimilation	Degradation/Utilization/Assimilation
PWY-6471	43883.9	-0.678564	0.964458	-0.70357	0.740156	0.726911	peptidoglycan biosynthesis IV (Enterococcus faecium)	Cell Wall Biosynthesis	Cell Structure Biosynthesis	Biosynthesis
PWY-922	44124.9	-0.681139	1.00166	-0.680011	0.743664	0.726911	mevalonate pathway I	Terpenoid Biosynthesis	Secondary Metabolite Biosynthesis	Biosynthesis
PWY-5910	44365.8	-0.692232	0.936513	-0.739159	0.747171	0.726911	superpathway of geranylgeranyldiphosphate biosynthesis I (via mevalonate)	Polyprenyl Biosynthesis	Cofactor, Prosthetic Group, Electron Carrier, and Vitamin Biosynthesis	Biosynthesis
PWY-2941	44606.8	-0.696083	1.00437	-0.693055	0.750678	0.726911	L-lysine biosynthesis II	Proteinogenic Amino Acid Biosynthesis	Amino Acid Biosynthesis	Biosynthesis
P108-PWY	44847.7	-0.772295	1.2011	-0.64299	0.754185	0.726911	pyruvate fermentation to propanoate I	Fermentation of Pyruvate	Fermentation	Generation of Precursor Metabolite and Energy
POLYAMINSYN3-PWY	45088.7	-1.03875	1.5166	-0.68492	0.757693	0.726911	superpathway of polyamine biosynthesis II	superpathway of polyamine biosynthesis II	Amine and Polyamine Biosynthesis	Biosynthesis
AEROBACTINSYN-PWY	45329.7	-1.62791	2.13317	-0.76314	0.7612	0.726911	aerobactin biosynthesis	Siderophore Biosynthesis	Secondary Metabolite Biosynthesis	Biosynthesis
P162-PWY	45570.6	-1.8496	2.6609	-0.695103	0.764707	0.726911	L-glutamate degradation V (via hydroxyglutarate)	Proteinogenic Amino Acid Degradation	Amino Acid Degradation	Degradation/Utilization/Assimilation
FERMENTATION-PWY	45811.6	0.210499	0.355998	0.591293	0.768214	0.740462	mixed acid fermentation	Fermentation of Pyruvate	Fermentation	Generation of Precursor Metabolite and Energy
THISYN-PWY	46293.5	0.223652	0.384198	0.582127	0.775229	0.743889	superpathway of thiamine diphosphate biosynthesis I	Vitamin Biosynthesis	Cofactor, Prosthetic Group, Electron Carrier, and Vitamin Biosynthesis	Biosynthesis
PWY-5989	46534.5	0.385127	0.671123	0.573854	0.778736	0.747869	stearate biosynthesis II (bacteria and plants)	Fatty Acid Biosynthesis	Fatty Acid and Lipid Biosynthesis	Biosynthesis
P105-PWY	46775.4	0.411271	0.724045	0.568018	0.782243	0.748225	TCA cycle IV (2-oxoglutarate decarboxylase)	TCA cycle IV (2-oxoglutarate decarboxylase)	TCA cycle	Generation of Precursor Metabolite and Energy
NONMEVIPP-PWY	47016.4	-0.181981	0.32248	-0.564319	0.78575	0.748225	methylerythritol phosphate pathway I	Terpenoid Biosynthesis	Secondary Metabolite Biosynthesis	Biosynthesis
PWY-7560	47257.3	-0.181981	0.32248	-0.564319	0.789257	0.748225	methylerythritol phosphate pathway II	Terpenoid Biosynthesis	Secondary Metabolite Biosynthesis	Biosynthesis
PWY-6629	47980.2	0.376927	0.685885	0.549549	0.799779	0.754864	superpathway of L-tryptophan biosynthesis	Proteinogenic Amino Acid Biosynthesis	Amino Acid Biosynthesis	Biosynthesis
PWY-6737	48221.2	-0.158875	0.295282	-0.538046	0.803286	0.760774	starch degradation V	Polysaccharide Degradation	Carbohydrate Degradation	Degradation/Utilization/Assimilation
PWY-5913	48462.1	0.220319	0.412475	0.53414	0.806794	0.7609	partial TCA cycle (obligate autotrophs)	partial TCA cycle (obligate autotrophs)	TCA cycle	Generation of Precursor Metabolite and Energy
PWY4FS-7	48703.1	-0.149023	0.281817	-0.528792	0.810301	0.7609	phosphatidylglycerol biosynthesis I (plastidic)	Phospholipid Biosynthesis	Fatty Acid and Lipid Biosynthesis	Biosynthesis
PWY4FS-8	48944.1	-0.149023	0.281817	-0.528792	0.813808	0.7609	phosphatidylglycerol biosynthesis II (non-plastidic)	Phospholipid Biosynthesis	Fatty Acid and Lipid Biosynthesis	Biosynthesis
PWY-5415	49185	0.684652	1.30788	0.523483	0.817315	0.762208	catechol degradation I (meta-cleavage pathway)	Catechol Degradation	Aromatic Compound Degradation	Degradation/Utilization/Assimilation
FASYN-INITIAL-PWY	49426	0.364748	0.699914	0.521133	0.820822	0.762208	superpathway of fatty acid biosynthesis initiation (E. coli)	Fatty Acid Biosynthesis	Fatty Acid and Lipid Biosynthesis	Biosynthesis
PWY-5100	49666.9	-0.189673	0.365995	-0.518239	0.82433	0.762208	pyruvate fermentation to acetate and lactate II	Fermentation to Acetate	Carboxylate Degradation	Degradation/Utilization/Assimilation
HOMOSER-METSYN-PWY	49907.9	-0.189834	0.37513	-0.506048	0.827837	0.767619	L-methionine biosynthesis I	Proteinogenic Amino Acid Biosynthesis	Amino Acid Biosynthesis	Biosynthesis
PRPP-PWY	50148.9	-0.216299	0.427421	-0.506056	0.831344	0.767619	superpathway of histidine, purine, and pyrimidine biosynthesis	Superpathways	Superpathways	Superpathways
GLUCOSE1PMETAB-PWY	50389.8	0.365239	0.727681	0.501922	0.834851	0.768592	glucose and glucose-1-phosphate degradation	Sugar Degradation	Carbohydrate Degradation	Degradation/Utilization/Assimilation
TCA	50871.7	0.331543	0.692226	0.478952	0.841866	0.780799	TCA cycle I (prokaryotic)	TCA cycle I (prokaryotic)	TCA cycle	Generation of Precursor Metabolite and Energy
TEICHOICACID-PWY	51112.7	-0.716091	1.48847	-0.481092	0.845373	0.780799	poly(glycerol phosphate) wall teichoic acid biosynthesis	Cell Wall Biosynthesis	Cell Structure Biosynthesis	Biosynthesis
PWY-5154	51353.7	0.274776	0.588887	0.466602	0.84888	0.780899	L-arginine biosynthesis III (via N-acetyl-L-citrulline)	Proteinogenic Amino Acid Biosynthesis	Amino Acid Biosynthesis	Biosynthesis
ANAEROFRUCAT-PWY	51594.6	-0.127926	0.275862	-0.463732	0.852387	0.780899	homolactic fermentation	Fermentation to Short-Chain Fatty Acids	Fermentation	Generation of Precursor Metabolite and Energy
PWY-5667	51835.6	-0.133212	0.284555	-0.468143	0.855895	0.780899	CDP-diacylglycerol biosynthesis I	Phospholipid Biosynthesis	Fatty Acid and Lipid Biosynthesis	Biosynthesis
PWY0-1319	52076.6	-0.133212	0.284555	-0.468143	0.859402	0.780899	CDP-diacylglycerol biosynthesis II	Phospholipid Biosynthesis	Fatty Acid and Lipid Biosynthesis	Biosynthesis
P122-PWY	52317.5	-0.462774	0.98911	-0.467869	0.862909	0.780899	heterolactic fermentation	Fermentation of Pyruvate	Fermentation	Generation of Precursor Metabolite and Energy
BIOTIN-BIOSYNTHESIS-PWY	52558.5	0.300322	0.664248	0.452124	0.866416	0.781004	biotin biosynthesis I	Vitamin Biosynthesis	Cofactor, Prosthetic Group, Electron Carrier, and Vitamin Biosynthesis	Biosynthesis
PWY-6969	52799.4	0.29876	0.651296	0.458717	0.869923	0.781004	TCA cycle V (2-oxoglutarate:ferredoxin oxidoreductase)	TCA cycle V (2-oxoglutarate:ferredoxin oxidoreductase)	TCA cycle	Generation of Precursor Metabolite and Energy
PWY-621	53040.4	-0.146452	0.320445	-0.457027	0.873431	0.781004	sucrose degradation III (sucrose invertase)	Sugar Degradation	Carbohydrate Degradation	Degradation/Utilization/Assimilation
P441-PWY	53281.4	-0.199356	0.441443	-0.451602	0.876938	0.781004	superpathway of N-acetylneuraminate degradation	superpathway of N-acetylneuraminate degradation	Carboxylate Degradation	Degradation/Utilization/Assimilation
SULFATE-CYS-PWY	53522.3	0.257752	0.58927	0.437409	0.880445	0.788082	superpathway of sulfate assimilation and cysteine biosynthesis	Sulfur Compound Metabolism	Inorganic Nutrient Metabolism	Degradation/Utilization/Assimilation
PWY-7184	53763.3	-0.101444	0.230956	-0.439236	0.883952	0.788082	pyrimidine deoxyribonucleotides de novo biosynthesis I	2'-Deoxyribonucleotide Biosynthesis	Nucleoside and Nucleotide Biosynthesis	Biosynthesis
GLYCOLYSIS-TCA-GLYOX-BYPASS	54004.2	0.313005	0.733166	0.426923	0.887459	0.794543	superpathway of glycolysis, pyruvate dehydrogenase, TCA, and glyoxylate bypass	superpathway of glycolysis, pyruvate dehydrogenase, TCA, and glyoxylate bypass	superpathway of glycolysis, pyruvate dehydrogenase, TCA, and glyoxylate bypass	Generation of Precursor Metabolite and Energy
GLYCOLYSIS	54245.2	-0.108279	0.260011	-0.416442	0.890967	0.798884	glycolysis I (from glucose 6-phosphate)	glycolysis I (from glucose 6-phosphate)	Glycolysis	Generation of Precursor Metabolite and Energy
PHOSLIPSYN-PWY	54486.2	-0.11602	0.278981	-0.415869	0.894474	0.798884	superpathway of phospholipid biosynthesis I (bacteria)	Phospholipid Biosynthesis	Fatty Acid and Lipid Biosynthesis	Biosynthesis
PWY-6572	54727.1	-0.884615	2.15208	-0.411052	0.897981	0.800436	chondroitin sulfate degradation I (bacterial)	Polysaccharide Degradation	Carbohydrate Degradation	Degradation/Utilization/Assimilation
PWY-7254	54968.1	0.219125	0.537341	0.407795	0.901488	0.800645	TCA cycle VII (acetate-producers)	TCA cycle VII (acetate-producers)	TCA cycle	Generation of Precursor Metabolite and Energy
PWY-6165	55209	-0.860627	2.1285	-0.404335	0.904996	0.801031	chorismate biosynthesis II (archaea)	Chorismate Biosynthesis	Aromatic Compound Biosynthesis	Biosynthesis
GALACTARDEG-PWY	55450	-0.394073	0.991586	-0.397417	0.908503	0.801807	D-galactarate degradation I	Sugar Acid Degradation	Carboxylate Degradation	Degradation/Utilization/Assimilation
GLUCARGALACTSUPER-PWY	55691	-0.394073	0.991586	-0.397417	0.91201	0.801807	superpathway of D-glucarate and D-galactarate degradation	Superpathways	Superpathways	Superpathways
P562-PWY	55931.9	0.493617	1.30021	0.379645	0.915517	0.811859	myo-inositol degradation I	Sugar Derivative Degradation	Secondary Metabolite Degradation	Degradation/Utilization/Assimilation
PWY-6282	56172.9	0.297986	0.78187	0.38112	0.919024	0.811859	palmitoleate biosynthesis I (from (5Z)-dodec-5-enoate)	Fatty Acid Biosynthesis	Fatty Acid and Lipid Biosynthesis	Biosynthesis
P124-PWY	56413.8	-0.36812	1.02317	-0.359784	0.922532	0.826289	Bifidobacterium shunt	Sugar Degradation	Carbohydrate Degradation	Degradation/Utilization/Assimilation
GLUCARDEG-PWY	56654.8	0.266176	0.768912	0.346172	0.926039	0.833026	D-glucarate degradation I	Sugar Acid Degradation	Carboxylate Degradation	Degradation/Utilization/Assimilation
PWY-6895	56895.8	0.229808	0.664518	0.345826	0.929546	0.833026	superpathway of thiamine diphosphate biosynthesis II	Vitamin Biosynthesis	Cofactor, Prosthetic Group, Electron Carrier, and Vitamin Biosynthesis	Biosynthesis
1CMET2-PWY	57136.7	0.0857576	0.25157	0.340889	0.933053	0.834634	N10-formyl-tetrahydrofolate biosynthesis	Vitamin Biosynthesis	Cofactor, Prosthetic Group, Electron Carrier, and Vitamin Biosynthesis	Biosynthesis
PWY-6700	57377.7	0.119701	0.367368	0.325833	0.93656	0.842273	queuosine biosynthesis	queuosine biosynthesis	Nucleic Acid Processing	Macromolecule Modification
PWY-7328	57618.6	-0.266319	0.815446	-0.326593	0.940068	0.842273	superpathway of UDP-glucose-derived O-antigen building blocks biosynthesis	Sugar Biosynthesis	Carbohydrate Biosynthesis	Biosynthesis
HEMESYN2-PWY	57859.6	0.205992	0.655021	0.314482	0.943575	0.849353	heme b biosynthesis II (anaerobic)	Porphyrin Compound Biosynthesis	Cofactor, Prosthetic Group, Electron Carrier, and Vitamin Biosynthesis	Biosynthesis
PWY0-1061	58100.6	0.0926984	0.303486	0.305446	0.947082	0.85444	superpathway of L-alanine biosynthesis	Proteinogenic Amino Acid Biosynthesis	Amino Acid Biosynthesis	Biosynthesis
PWYG-321	58341.5	0.445232	1.5379	0.289507	0.950589	0.862759	mycolate biosynthesis	Fatty Acid Biosynthesis	Fatty Acid and Lipid Biosynthesis	Biosynthesis
FASYN-ELONG-PWY	58582.5	0.116527	0.401026	0.290571	0.954097	0.862759	fatty acid elongation -- saturated	Fatty Acid Biosynthesis	Fatty Acid and Lipid Biosynthesis	Biosynthesis
PWY-7234	58823.4	-0.10592	0.374123	-0.283115	0.957604	0.865558	inosine-5'-phosphate biosynthesis III	Purine Nucleotide Biosynthesis	Nucleoside and Nucleotide Biosynthesis	Biosynthesis
PWY-7664	59064.4	0.190927	0.732296	0.260724	0.961111	0.88202	oleate biosynthesis IV (anaerobic)	Fatty Acid Biosynthesis	Fatty Acid and Lipid Biosynthesis	Biosynthesis
PWY0-166	59305.4	-0.0597229	0.239794	-0.249059	0.964618	0.889297	superpathway of pyrimidine deoxyribonucleotides de novo biosynthesis (E. coli)	2'-Deoxyribonucleotide Biosynthesis	Nucleoside and Nucleotide Biosynthesis	Biosynthesis
RUMP-PWY	59546.3	0.204551	0.919887	0.222366	0.968125	0.906683	formaldehyde oxidation I	Formaldehyde Oxidation	C1 Compound Utilization and Assimilation	Degradation/Utilization/Assimilation
PWY0-862	59787.3	-0.144979	0.647998	-0.223734	0.971633	0.906683	(5Z)-dodecenoate biosynthesis I	Fatty Acid Biosynthesis	Fatty Acid and Lipid Biosynthesis	Biosynthesis
ARG+POLYAMINE-SYN	60028.2	-0.0850289	0.42453	-0.200289	0.97514	0.92283	superpathway of arginine and polyamine biosynthesis	superpathway of arginine and polyamine biosynthesis	Amine and Polyamine Biosynthesis	Biosynthesis
COMPLETE-ARO-PWY	60269.2	-0.0525616	0.271788	-0.193392	0.978647	0.925946	superpathway of aromatic amino acid biosynthesis	superpathway of aromatic amino acid biosynthesis	Amino Acid Biosynthesis	Biosynthesis
PWY-6609	60510.2	-0.0613725	0.33481	-0.183306	0.982154	0.931777	adenine and adenosine salvage III	Purine Nucleotide Biosynthesis	Nucleoside and Nucleotide Biosynthesis	Biosynthesis
PWY-6588	60751.1	0.104559	0.611505	0.170986	0.985661	0.939499	pyruvate fermentation to acetone	Fermentation of Pyruvate	Fermentation	Generation of Precursor Metabolite and Energy
METH-ACETATE-PWY	60992.1	0.180095	1.18504	0.151974	0.989169	0.947242	methanogenesis from acetate	Anaerobic Respiration	Respiration	Generation of Precursor Metabolite and Energy
PWY-5918	61233	0.099479	0.635709	0.156485	0.992676	0.947242	superpathay of heme b biosynthesis from glutamate	Porphyrin Compound Biosynthesis	Cofactor, Prosthetic Group, Electron Carrier, and Vitamin Biosynthesis	Biosynthesis
POLYAMSYN-PWY	61474	0.0739327	0.476867	0.155038	0.996183	0.947242	superpathway of polyamine biosynthesis I	superpathway of polyamine biosynthesis I	Amine and Polyamine Biosynthesis	Biosynthesis
GOLPDLCAT-PWY	61715	0.176235	1.2778	0.13792	0.99969	0.95635	superpathway of glycerol degradation to 1,3-propanediol	Glycerol Degradation	Alcohol Degradation	Degradation/Utilization/Assimilation
PWY-5345	61955.9	0.0799255	0.618373	0.129251	1.0032	0.958131	superpathway of L-methionine biosynthesis (by sulfhydrylation)	Proteinogenic Amino Acid Biosynthesis	Amino Acid Biosynthesis	Biosynthesis
ARO-PWY	62196.9	-0.0349663	0.270786	-0.129129	1.0067	0.958131	chorismate biosynthesis I	Chorismate Biosynthesis	Aromatic Compound Biosynthesis	Biosynthesis
LACTOSECAT-PWY	62437.8	0.10815	1.06148	0.101886	1.01021	0.958567	lactose and galactose degradation I	Sugar Degradation	Carbohydrate Degradation	Degradation/Utilization/Assimilation
PWY-6901	62678.8	0.0465886	0.44038	0.105792	1.01372	0.958567	superpathway of glucose and xylose degradation	Sugar Degradation	Carbohydrate Degradation	Degradation/Utilization/Assimilation
NONOXIPENT-PWY	62919.8	0.0366084	0.332986	0.10994	1.01723	0.958567	pentose phosphate pathway (non-oxidative branch)	pentose phosphate pathway (non-oxidative branch)	Pentose Phosphate Pathways	Generation of Precursor Metabolite and Energy
PWY-5484	63160.7	0.0345145	0.311751	0.110712	1.02073	0.958567	glycolysis II (from fructose 6-phosphate)	glycolysis II (from fructose 6-phosphate)	Glycolysis	Generation of Precursor Metabolite and Energy
PWY-6628	63401.7	-0.0338822	0.284388	-0.119141	1.02424	0.958567	superpathway of L-phenylalanine biosynthesis	Proteinogenic Amino Acid Biosynthesis	Amino Acid Biosynthesis	Biosynthesis
PWY-6630	63642.6	-0.0343136	0.284508	-0.120607	1.02775	0.958567	superpathway of L-tyrosine biosynthesis	Proteinogenic Amino Acid Biosynthesis	Amino Acid Biosynthesis	Biosynthesis
PWY-7211	63883.6	-0.051391	0.49925	-0.102936	1.03126	0.958567	superpathway of pyrimidine deoxyribonucleotides de novo biosynthesis	2'-Deoxyribonucleotide Biosynthesis	Nucleoside and Nucleotide Biosynthesis	Biosynthesis
PWY1G-0	64124.6	-0.308492	2.91769	-0.105732	1.03476	0.958567	mycothiol biosynthesis	Reductant Biosynthesis	Cofactor, Prosthetic Group, Electron Carrier, and Vitamin Biosynthesis	Biosynthesis
PWY-6562	64365.5	0.172901	2.18613	0.0790901	1.03827	0.969085	norspermidine biosynthesis	norspermidine biosynthesis	Amine and Polyamine Biosynthesis	Biosynthesis
PWY-5005	64606.5	0.106992	1.35077	0.0792083	1.04178	0.969085	biotin biosynthesis II	Vitamin Biosynthesis	Cofactor, Prosthetic Group, Electron Carrier, and Vitamin Biosynthesis	Biosynthesis
PWY-6163	64847.4	0.0225565	0.270248	0.0834658	1.04528	0.969085	chorismate biosynthesis from 3-dehydroquinate	Chorismate Biosynthesis	Aromatic Compound Biosynthesis	Biosynthesis
PWY0-1261	65088.4	0.0320994	0.425834	0.07538	1.04879	0.969368	anhydromuropeptides recycling I	Sugar Derivative Degradation	Secondary Metabolite Degradation	Degradation/Utilization/Assimilation
PWY-7003	65329.4	0.0752458	1.18343	0.0635828	1.0523	0.976271	glycerol degradation to butanol	Fermentation to Alcohols	Fermentation	Generation of Precursor Metabolite and Energy
HISDEG-PWY	65570.3	-0.0672467	1.23419	-0.0544864	1.05581	0.980936	L-histidine degradation I	Proteinogenic Amino Acid Degradation	Amino Acid Degradation	Degradation/Utilization/Assimilation
PWY-4722	65811.3	0.144082	2.90964	0.049519	1.05931	0.982212	creatinine degradation II	Creatinine Degradation	Amine and Polyamine Degradation	Degradation/Utilization/Assimilation
PWY-5532	66052.3	0.105515	2.92603	0.0360609	1.06282	0.990385	nucleoside and nucleotide degradation (archaea)	nucleoside and nucleotide degradation (archaea)	Nucleoside and Nucleotide Degradation	Degradation/Utilization/Assimilation
PWY-6383	66293.2	0.0730232	2.90772	0.0251136	1.06633	0.990914	mono-trans, poly-cis decaprenyl phosphate biosynthesis	Polyprenyl Biosynthesis	Cofactor, Prosthetic Group, Electron Carrier, and Vitamin Biosynthesis	Biosynthesis
PWY0-1479	66534.2	0.0173787	0.635497	0.0273467	1.06983	0.990914	tRNA processing	tRNA processing	Nucleic Acid Processing	Macromolecule Modification
POLYISOPRENSYN-PWY	66775.1	-0.00872668	0.326515	-0.0267267	1.07334	0.990914	polyisoprenoid biosynthesis (E. coli)	Polyprenyl Biosynthesis	Cofactor, Prosthetic Group, Electron Carrier, and Vitamin Biosynthesis	Biosynthesis
PWY-7200	67016.1	-0.00700364	0.334623	-0.0209299	1.07685	0.991519	superpathway of pyrimidine deoxyribonucleoside salvage	Pyrimidine Nucleotide Biosynthesis	Nucleoside and Nucleotide Biosynthesis	Biosynthesis
CODH-PWY	67257.1	0.0265174	2.74381	0.00966446	1.08036	0.993919	reductive acetyl coenzyme A pathway I (homoacetogenic bacteria)	CO2 Fixation	C1 Compound Utilization and Assimilation	Degradation/Utilization/Assimilation
PWY-5971	67498	0.00832988	1.09287	0.00762201	1.08386	0.993919	palmitate biosynthesis II (bacteria and plants)	Fatty Acid Biosynthesis	Fatty Acid and Lipid Biosynthesis	Biosynthesis
PWY-7007	67739	-0.0243367	2.90832	-0.00836798	1.08737	0.993919	methyl ketone biosynthesis (engineered)	methyl ketone biosynthesis (engineered)	methyl ketone biosynthesis (engineered)	Generation of Precursor Metabolite and Energy
PWY-6263	72558.2	-1.21627	2.89897	-0.419553	1.15751	NA	superpathway of menaquinol-8 biosynthesis II	Quinol and Quinone Biosynthesis	Cofactor, Prosthetic Group, Electron Carrier, and Vitamin Biosynthesis	Biosynthesis
PWY-7371	72799.1	-1.9407	2.74011	-0.708256	1.16102	NA	1,4-dihydroxy-6-naphthoate biosynthesis II	Quinol and Quinone Biosynthesis	Cofactor, Prosthetic Group, Electron Carrier, and Vitamin Biosynthesis	Biosynthesis
PWY-5304	73040.1	-2.06203	1.79032	-1.15177	1.16453	NA	superpathway of sulfur oxidation (Acidianus ambivalens)	Sulfur Compound Metabolism	Inorganic Nutrient Metabolism	Degradation/Utilization/Assimilation
PWY-7374	73281.1	-3.24856	2.90669	-1.11762	1.16804	NA	1,4-dihydroxy-6-naphthoate biosynthesis I	Quinol and Quinone Biosynthesis	Cofactor, Prosthetic Group, Electron Carrier, and Vitamin Biosynthesis	Biosynthesis
PWY-6641	73522	-4.22279	3.02513	-1.3959	1.17154	NA	superpathway of sulfolactate degradation	Sulfur Compound Metabolism	Inorganic Nutrient Metabolism	Degradation/Utilization/Assimilation
PWY-1541	73763	-4.38783	3.02399	-1.451	1.17505	NA	superpathway of taurine degradation	Nitrogen Compound Metabolism	Inorganic Nutrient Metabolism	Degradation/Utilization/Assimilation
PANTO-PWY	7611.71	0.855405	0.26855	3.18527	0.00144621	0.0402713	phosphopantothenate biosynthesis I	Vitamin Biosynthesis	Cofactor, Prosthetic Group, Electron Carrier, and Vitamin Biosynthesis	Biosynthesis
TRPSYN-PWY	7895.34	0.816617	0.26988	3.02586	0.00247931	0.0527946	L-tryptophan biosynthesis	Proteinogenic Amino Acid Biosynthesis	Amino Acid Biosynthesis	Biosynthesis
PWY-7373	30.0467	8.79536	2.94407	2.98749	0.00281282	0.056569	superpathway of demethylmenaquinol-6 biosynthesis II	Quinol and Quinone Biosynthesis	Cofactor, Prosthetic Group, Electron Carrier, and Vitamin Biosynthesis	Biosynthesis
PWY-5529	25.7739	8.57516	2.94441	2.91235	0.00358718	0.064928	superpathway of bacteriochlorophyll a biosynthesis	Porphyrin Compound Biosynthesis	Cofactor, Prosthetic Group, Electron Carrier, and Vitamin Biosynthesis	Biosynthesis
PWY-7347	25.621	8.56674	2.93195	2.92186	0.00347952	0.064928	sucrose biosynthesis III	Sugar Biosynthesis	Carbohydrate Biosynthesis	Biosynthesis
P281-PWY	25.4886	8.55904	2.96585	2.88587	0.00390338	0.0672869	3-phenylpropanoate degradation	Phenolic Compound Degradation	Aromatic Compound Degradation	Degradation/Utilization/Assimilation
PWY-6143	24.832	8.5216	2.9767	2.86276	0.00419965	0.0675675	CMP-pseudaminate biosynthesis	Sugar Biosynthesis	Carbohydrate Biosynthesis	Biosynthesis
PWY-7031	24.5729	8.50654	2.9787	2.85579	0.00429296	0.0675675	protein N-glycosylation (bacterial)	Glycan Biosynthesis	Carbohydrate Biosynthesis	Biosynthesis
RHAMCAT-PWY	4543.99	1.0208	0.371685	2.74641	0.00602511	0.0872436	L-rhamnose degradation I	Sugar Degradation	Carbohydrate Degradation	Degradation/Utilization/Assimilation
PWY-6906	18.9405	8.13297	3.02389	2.68958	0.0071543	0.0996099	chitin derivatives degradation	Polysaccharide Degradation	Carbohydrate Degradation	Degradation/Utilization/Assimilation
PWY-5028	17.8255	8.04601	3.03894	2.64763	0.00810571	0.108676	L-histidine degradation II	Proteinogenic Amino Acid Degradation	Amino Acid Degradation	Degradation/Utilization/Assimilation
CHLOROPHYLL-SYN	15.8522	7.87792	3.03912	2.59217	0.00953722	0.123303	3,8-divinyl-chlorophyllide a biosynthesis I (aerobic, light-dependent)	Porphyrin Compound Biosynthesis	Cofactor, Prosthetic Group, Electron Carrier, and Vitamin Biosynthesis	Biosynthesis
PWY-6147	6306.84	0.789387	0.311143	2.53706	0.0111788	0.139543	6-hydroxymethyl-dihydropterin diphosphate biosynthesis I	Vitamin Biosynthesis	Cofactor, Prosthetic Group, Electron Carrier, and Vitamin Biosynthesis	Biosynthesis
PWY-5420	12.6674	7.55736	3.0466	2.48059	0.0131165	0.14838	catechol degradation II (meta-cleavage pathway)	Catechol Degradation	Aromatic Compound Degradation	Degradation/Utilization/Assimilation
PWY-6071	414.904	3.76351	1.51591	2.48268	0.0130399	0.14838	superpathway of phenylethylamine degradation	superpathway of phenylethylamine degradation	Amine and Polyamine Degradation	Degradation/Utilization/Assimilation
PWY0-321	449.471	3.75563	1.51275	2.48264	0.0130412	0.14838	phenylacetate degradation I (aerobic)	Phenolic Compound Degradation	Aromatic Compound Degradation	Degradation/Utilization/Assimilation
PWY-7391	12.0288	7.48353	3.04704	2.456	0.0140494	0.149736	isoprene biosynthesis II (engineered)	Terpenoid Biosynthesis	Secondary Metabolite Biosynthesis	Biosynthesis
PWY-7046	11.811	7.45711	3.04721	2.44719	0.0143974	0.149736	4-coumarate degradation (anaerobic)	Phenolic Compound Degradation	Aromatic Compound Degradation	Degradation/Utilization/Assimilation
PWY-5651	11.7591	7.45113	3.04725	2.4452	0.0144772	0.149736	L-tryptophan degradation to 2-amino-3-carboxymuconate semialdehyde	Proteinogenic Amino Acid Degradation	Amino Acid Degradation	Degradation/Utilization/Assimilation
3-HYDROXYPHENYLACETATE-DEGRADATION-PWY	401.447	3.65935	1.51573	2.41425	0.0157675	0.156934	4-hydroxyphenylacetate degradation	4-hydroxyphenylacetate degradation	Aromatic Compound Degradation	Degradation/Utilization/Assimilation
P101-PWY	8.94672	7.0608	3.05005	2.31498	0.0206142	0.191342	ectoine biosynthesis	ectoine biosynthesis	Amine and Polyamine Biosynthesis	Biosynthesis
PWY-5741	7.5024	6.81032	3.05224	2.23125	0.0256642	0.20645	ethylmalonyl-CoA pathway	ethylmalonyl-CoA pathway	ethylmalonyl-CoA pathway	Generation of Precursor Metabolite and Energy
PWY-5419	7.46102	6.803	3.05231	2.2288	0.0258269	0.20645	catechol degradation to 2-hydroxypentadienoate II	Catechol Degradation	Aromatic Compound Degradation	Degradation/Utilization/Assimilation
DHGLUCONATE-PYR-CAT-PWY	7.41583	6.79412	3.05239	2.22584	0.0260252	0.20645	glucose degradation (oxidative)	Sugar Degradation	Carbohydrate Degradation	Degradation/Utilization/Assimilation
P261-PWY	7.27428	6.76669	3.05265	2.21666	0.0266465	0.20645	coenzyme M biosynthesis I	Coenzyme M Biosynthesis	Cofactor, Prosthetic Group, Electron Carrier, and Vitamin Biosynthesis	Biosynthesis
PWY-6505	7.12444	6.7374	3.05294	2.20686	0.0273241	0.20645	L-tryptophan degradation XII (Geobacillus)	Proteinogenic Amino Acid Degradation	Amino Acid Degradation	Degradation/Utilization/Assimilation
PWY-5655	6.9935	6.71112	3.0532	2.19806	0.0279449	0.20645	L-tryptophan degradation IX	Proteinogenic Amino Acid Degradation	Amino Acid Degradation	Degradation/Utilization/Assimilation
PWY-5430	6.46742	6.59988	3.05435	2.16082	0.0307095	0.217978	meta cleavage pathway of aromatic compounds	Benzoate Degradation	Aromatic Compound Degradation	Degradation/Utilization/Assimilation
PWY-6339	6.46742	6.59988	3.05435	2.16082	0.0307095	0.217978	syringate degradation	syringate degradation	Aromatic Compound Degradation	Degradation/Utilization/Assimilation
PWY-5705	910.71	2.28445	1.06995	2.13511	0.0327522	0.228006	allantoin degradation to glyoxylate III	Allantoin Degradation	Amine and Polyamine Degradation	Degradation/Utilization/Assimilation
KETOGLUCONMET-PWY	5.80762	6.44723	3.05605	2.10966	0.0348873	0.238287	ketogluconate metabolism	Sugar Acid Degradation	Carboxylate Degradation	Degradation/Utilization/Assimilation
PWY-5659	5603.67	1.11961	0.538475	2.07923	0.0375965	0.247454	GDP-mannose biosynthesis	Sugar Biosynthesis	Carbohydrate Biosynthesis	Biosynthesis
PWY-5654	3.86007	5.91231	3.05951	1.93243	0.0533061	0.341686	2-amino-3-carboxymuconate semialdehyde degradation to 2-hydroxypentadienoate	2-amino-3-carboxymuconate semialdehyde degradation to 2-hydroxypentadienoate	Carboxylate Degradation	Degradation/Utilization/Assimilation
PWY-5647	3.49675	5.78833	3.06	1.89161	0.0585426	0.341686	2-nitrobenzoate degradation I	Nitroaromatic Compound Degradation	Aromatic Compound Degradation	Degradation/Utilization/Assimilation
PROTOCATECHUATE-ORTHO-CLEAVAGE-PWY	59.5763	4.29672	2.27387	1.8896	0.058811	0.341686	protocatechuate degradation II (ortho-cleavage pathway)	Protocatechuate Degradation	Aromatic Compound Degradation	Degradation/Utilization/Assimilation
LPSSYN-PWY	838.579	2.85593	1.51529	1.88474	0.0594646	0.341686	superpathway of lipopolysaccharide biosynthesis	superpathway of lipopolysaccharide biosynthesis	Fatty Acid and Lipid Biosynthesis	Biosynthesis
HCAMHPDEG-PWY	380.849	2.5749	1.36083	1.89216	0.0584698	0.341686	3-phenylpropanoate and 3-(3-hydroxyphenyl)propanoate degradation to 2-hydroxypentadienoate	Phenolic Compound Degradation	Aromatic Compound Degradation	Degradation/Utilization/Assimilation
PWY-6690	380.849	2.5749	1.36083	1.89216	0.0584698	0.341686	cinnamate and 3-hydroxycinnamate degradation to 2-hydroxypentadienoate	Phenolic Compound Degradation	Aromatic Compound Degradation	Degradation/Utilization/Assimilation
PWY-722	3.13619	5.65167	3.06058	1.8466	0.0648048	0.341805	nicotinate degradation I	Nicotinate Degradation	Aromatic Compound Degradation	Degradation/Utilization/Assimilation
PWY-7295	3.11453	5.64445	3.06061	1.84422	0.0651506	0.341805	L-arabinose degradation IV	Sugar Degradation	Carbohydrate Degradation	Degradation/Utilization/Assimilation
PWY-7446	341.991	2.51534	1.37115	1.83448	0.0665834	0.344331	sulfoquinovose degradation I	Sugar Derivative Degradation	Secondary Metabolite Degradation	Degradation/Utilization/Assimilation
PWY-6876	1115.43	2.47353	1.37427	1.79988	0.0718795	0.362506	isopropanol biosynthesis (engineered)	isopropanol biosynthesis (engineered)	isopropanol biosynthesis (engineered)	Generation of Precursor Metabolite and Energy
PWY0-1277	528.848	2.40882	1.33936	1.79848	0.0721007	0.362506	3-phenylpropanoate and 3-(3-hydroxyphenyl)propanoate degradation	3-phenylpropanoate and 3-(3-hydroxyphenyl)propanoate degradation	Aromatic Compound Degradation	Degradation/Utilization/Assimilation
PWY0-42	441.481	2.40592	1.34903	1.78344	0.0745142	0.364516	2-methylcitrate cycle I	Propanoate Degradation	Carboxylate Degradation	Degradation/Utilization/Assimilation
PWY-6210	2.48701	5.36232	3.06201	1.75124	0.0799042	0.377671	2-aminophenol degradation	2-aminophenol degradation	Aromatic Compound Degradation	Degradation/Utilization/Assimilation
PWY-5747	464.291	2.31476	1.34861	1.7164	0.0860883	0.385388	2-methylcitrate cycle II	Propanoate Degradation	Carboxylate Degradation	Degradation/Utilization/Assimilation
PWY-5384	6591.26	0.844252	0.493764	1.70983	0.0872978	0.385388	sucrose degradation IV (sucrose phosphorylase)	Sugar Degradation	Carbohydrate Degradation	Degradation/Utilization/Assimilation
PWY0-41	511.546	1.83307	1.07851	1.69964	0.0891991	0.386943	allantoin degradation IV (anaerobic)	Allantoin Degradation	Amine and Polyamine Degradation	Degradation/Utilization/Assimilation
PWY-6713	1.69351	4.88724	3.06507	1.5945	0.110825	0.445763	L-rhamnose degradation II	Sugar Degradation	Carbohydrate Degradation	Degradation/Utilization/Assimilation
PWY-7255	1.63495	4.84053	3.06543	1.57907	0.114319	0.454622	ergothioneine biosynthesis I (bacteria)	Ergothioneine Biosynthesis	Secondary Metabolite Biosynthesis	Biosynthesis
PWY-5181	23.1424	3.70936	2.35698	1.57378	0.115539	0.454622	toluene degradation III (aerobic) (via p-cresol)	Toluene Degradation	Aromatic Compound Degradation	Degradation/Utilization/Assimilation
P241-PWY	1.36246	4.61577	3.06732	1.50482	0.132371	0.48896	coenzyme B biosynthesis	coenzyme B biosynthesis	Cofactor, Prosthetic Group, Electron Carrier, and Vitamin Biosynthesis	Biosynthesis
PWY-5178	1.36246	4.61577	3.06732	1.50482	0.132371	0.48896	toluene degradation IV (aerobic) (via catechol)	Toluene Degradation	Aromatic Compound Degradation	Degradation/Utilization/Assimilation
PWY490-3	2594.46	1.33778	0.898789	1.48842	0.136639	0.497462	nitrate reduction VI (assimilatory)	Nitrogen Compound Metabolism	Inorganic Nutrient Metabolism	Degradation/Utilization/Assimilation
PWY-7527	1.1619	4.42625	3.06916	1.44217	0.149255	0.519521	L-methionine salvage cycle III	Proteinogenic Amino Acid Biosynthesis	Amino Acid Biosynthesis	Biosynthesis
FUCCAT-PWY	4063.29	0.73844	0.51664	1.42931	0.152914	0.52719	fucose degradation	Sugar Degradation	Carbohydrate Degradation	Degradation/Utilization/Assimilation
PWY-6944	1.08997	4.34213	3.07006	1.41435	0.15726	0.537057	androstenedione degradation	Steroid Degradation	Fatty Acid and Lipid Degradation	Degradation/Utilization/Assimilation
PWY-7315	4023.82	0.887435	0.649896	1.3655	0.172095	0.571545	dTDP-N-acetylthomosamine biosynthesis	Sugar Biosynthesis	Carbohydrate Biosynthesis	Biosynthesis
PWY-7002	0.908305	4.11987	3.07269	1.3408	0.179984	0.581734	4-hydroxyacetophenone degradation	4-hydroxyacetophenone degradation	Aromatic Compound Degradation	Degradation/Utilization/Assimilation
PWY-7024	0.908305	4.11987	3.07269	1.3408	0.179984	0.581734	superpathway of the 3-hydroxypropanoate cycle	CO2 Fixation	C1 Compound Utilization and Assimilation	Degradation/Utilization/Assimilation
PWY-3781	621.738	3.84483	2.89825	1.3266	0.18464	0.5915	aerobic respiration I (cytochrome c)	aerobic respiration I (cytochrome c)	Electron Transfer	Generation of Precursor Metabolite and Energy
PWY-5743	0.726644	3.84968	3.07646	1.25133	0.210813	0.639793	3-hydroxypropanoate cycle	CO2 Fixation	C1 Compound Utilization and Assimilation	Degradation/Utilization/Assimilation
PWY-4361	0.697139	3.80853	3.0771	1.2377	0.215827	0.639793	S-methyl-5-thio-α-D-ribose 1-phosphate degradation I	S-methyl-5-thio-alpha-D-ribose 1-phosphate degradation	Nucleoside and Nucleotide Degradation	Degradation/Utilization/Assimilation
PWY-6182	12.8399	3.3002	2.69406	1.22499	0.220579	0.639793	superpathway of salicylate degradation	superpathway of salicylate degradation	Aromatic Compound Degradation	Degradation/Utilization/Assimilation
PWY-5417	12.4943	3.258	2.69225	1.21014	0.226225	0.639793	catechol degradation III (ortho-cleavage pathway)	Catechol Degradation	Aromatic Compound Degradation	Degradation/Utilization/Assimilation
PWY-5431	12.4943	3.258	2.69225	1.21014	0.226225	0.639793	aromatic compounds degradation via β-ketoadipate	Catechol Degradation	Aromatic Compound Degradation	Degradation/Utilization/Assimilation
PWY-7332	115.682	3.24508	2.68048	1.21063	0.226037	0.639793	superpathway of UDP-N-acetylglucosamine-derived O-antigen building blocks biosynthesis	Sugar Biosynthesis	Carbohydrate Biosynthesis	Biosynthesis
COLANSYN-PWY	1615.73	1.22222	0.986142	1.2394	0.215199	0.639793	colanic acid building blocks biosynthesis	colanic acid building blocks biosynthesis	Carbohydrate Biosynthesis	Biosynthesis
ARGORNPROST-PWY	1550.13	1.08677	0.896479	1.21227	0.22541	0.639793	L-arginine degradation (Stickland reaction)	Proteinogenic Amino Acid Degradation	Amino Acid Degradation	Degradation/Utilization/Assimilation
PWY-5505	7190.13	0.867842	0.705244	1.23056	0.218489	0.639793	L-glutamate and L-glutamine biosynthesis	Proteinogenic Amino Acid Biosynthesis	Amino Acid Biosynthesis	Biosynthesis
PWY-5744	0.635814	3.68908	3.07906	1.19812	0.230871	0.647122	glyoxylate assimilation	CO2 Fixation	C1 Compound Utilization and Assimilation	Degradation/Utilization/Assimilation
PWY-181	86.7079	3.24208	2.71481	1.19422	0.232392	0.647122	photorespiration	photorespiration	Photosynthesis	Generation of Precursor Metabolite and Energy
PWY-6185	11.6908	3.0831	2.69964	1.14204	0.253436	0.664811	4-methylcatechol degradation (ortho cleavage)	4-methylcatechol degradation (ortho cleavage)	Aromatic Compound Degradation	Degradation/Utilization/Assimilation
PWY-7323	1172.62	1.20184	1.06561	1.12784	0.259387	0.675526	superpathway of GDP-mannose-derived O-antigen building blocks biosynthesis	Sugar Biosynthesis	Carbohydrate Biosynthesis	Biosynthesis
PWY-7376	14245.8	1.63929	2.56821	9.96867	0.308769	0.726911	cob(II)yrinate a,c-diamide biosynthesis II (late cobalt incorporation)	cob(II)yrinate a,c-diamide biosynthesis	Cofactor, Prosthetic Group, Electron Carrier, and Vitamin Biosynthesis	Biosynthesis
SUCSYN-PWY	14486.7	1.6003	2.67487	9.32234	0.312276	0.726911	sucrose biosynthesis I (from photosynthesis)	Sugar Biosynthesis	Carbohydrate Biosynthesis	Biosynthesis
PWY-5507	14727.7	1.5613	3.03815	8.66345	0.315784	0.726911	adenosylcobalamin biosynthesis I (anaerobic)	Vitamin Biosynthesis	Cofactor, Prosthetic Group, Electron Carrier, and Vitamin Biosynthesis	Biosynthesis
PWY-7094	14968.7	1.5223	3.03827	8.57406	0.319291	0.726911	fatty acid salvage	Fatty Acid Biosynthesis	Fatty Acid and Lipid Biosynthesis	Biosynthesis
PWY-6749	15209.6	1.48331	2.82533	8.58077	0.322798	0.726911	CMP-legionaminate biosynthesis I	Sugar Biosynthesis	Carbohydrate Biosynthesis	Biosynthesis
LEU-DEG2-PWY	15450.6	1.44431	2.72254	8.56869	0.326305	0.726911	L-leucine degradation I	Proteinogenic Amino Acid Degradation	Amino Acid Degradation	Degradation/Utilization/Assimilation
P381-PWY	15691.5	1.40532	3.0384	8.49412	0.329812	0.726911	adenosylcobalamin biosynthesis II (aerobic)	Vitamin Biosynthesis	Cofactor, Prosthetic Group, Electron Carrier, and Vitamin Biosynthesis	Biosynthesis
TYRFUMCAT-PWY	15932.5	1.36632	2.7647	8.47546	0.33332	0.726911	L-tyrosine degradation I	Proteinogenic Amino Acid Degradation	Amino Acid Degradation	Degradation/Utilization/Assimilation
PWY-6728	16173.5	1.32732	3.04184	7.71181	0.336827	0.726911	methylaspartate cycle	methylaspartate cycle	methylaspartate cycle	Generation of Precursor Metabolite and Energy
NADSYN-PWY	16414.4	1.28833	3.04382	7.52578	0.340334	0.726911	NAD de novo biosynthesis II (from tryptophan)	NAD Metabolism	Cofactor, Prosthetic Group, Electron Carrier, and Vitamin Biosynthesis	Biosynthesis
PWY-3661	16655.4	1.24933	3.0457	7.40275	0.343841	0.726911	glycine betaine degradation I	Glycine Betaine Degradation	Amine and Polyamine Degradation	Degradation/Utilization/Assimilation
THREOCAT-PWY	18583.1	0.996729	1.38002	0.722258	0.371899	0.726911	superpathway of L-threonine metabolism	Proteinogenic Amino Acid Degradation	Amino Acid Degradation	Degradation/Utilization/Assimilation
ORNDEG-PWY	18824	0.891017	0.918424	0.970158	0.375406	0.726911	superpathway of ornithine degradation	superpathway of ornithine degradation	Amine and Polyamine Degradation	Degradation/Utilization/Assimilation
AST-PWY	19065	0.840116	1.00193	0.838498	0.378913	0.726911	L-arginine degradation II (AST pathway)	Proteinogenic Amino Acid Degradation	Amino Acid Degradation	Degradation/Utilization/Assimilation
PWY-4984	19305.9	0.781545	1.0793	0.72412	0.382421	0.726911	urea cycle	Nitrogen Compound Metabolism	Inorganic Nutrient Metabolism	Degradation/Utilization/Assimilation
GLYCOL-GLYOXDEG-PWY	19546.9	0.752498	0.900476	0.835667	0.385928	0.726911	superpathway of glycol metabolism and degradation	superpathway of glycol metabolism and degradation	Alcohol Degradation	Degradation/Utilization/Assimilation
PWY0-1338	19787.9	0.72165	0.89771	0.803879	0.389435	0.726911	polymyxin resistance	Lipopolysaccharide Biosynthesis	Cell Structure Biosynthesis	Biosynthesis
ARGDEG-PWY	20028.8	0.711749	0.8843	0.804873	0.392942	0.726911	superpathway of L-arginine, putrescine, and 4-aminobutanoate degradation	Proteinogenic Amino Acid Degradation	Amino Acid Degradation	Degradation/Utilization/Assimilation
GALLATE-DEGRADATION-I-PWY	46052.5	1.60685	2.76396	0.581358	0.771721	0.743889	gallate degradation II	Gallate Degradation	Aromatic Compound Degradation	Degradation/Utilization/Assimilation
METHYLGALLATE-DEGRADATION-PWY	47498.3	1.54638	2.75572	0.561153	0.792765	0.748342	methylgallate degradation	methylgallate degradation	Aromatic Compound Degradation	Degradation/Utilization/Assimilation
GALLATE-DEGRADATION-II-PWY	47739.3	1.5153	2.76647	0.547737	0.796272	0.754864	gallate degradation I	Gallate Degradation	Aromatic Compound Degradation	Degradation/Utilization/Assimilation
PWY-6478	50630.8	0.791288	1.63724	0.483305	0.838358	0.780799	GDP-D-glycero-α-D-manno-heptose biosynthesis	Sugar Biosynthesis	Carbohydrate Biosynthesis	Biosynthesis
P341-PWY	67979.9	NA	NA	NA	1.09088	NA	glycolysis V (Pyrococcus)	glycolysis V (Pyrococcus)	Glycolysis	Generation of Precursor Metabolite and Energy
PWY-1622	68220.9	NA	NA	NA	1.09439	NA	formaldehyde assimilation I (serine pathway)	Formaldehyde Assimilation	C1 Compound Utilization and Assimilation	Degradation/Utilization/Assimilation
PWY-5088	68461.9	NA	NA	NA	1.09789	NA	L-glutamate degradation VIII (to propanoate)	Proteinogenic Amino Acid Degradation	Amino Acid Degradation	Degradation/Utilization/Assimilation
PWY-6397	68702.8	NA	NA	NA	1.1014	NA	mycolyl-arabinogalactan-peptidoglycan complex biosynthesis	Cell Wall Biosynthesis	Cell Structure Biosynthesis	Biosynthesis
PWY-6660	68943.8	NA	NA	NA	1.10491	NA	2-heptyl-3-hydroxy-4(1H)-quinolone biosynthesis	2-heptyl-3-hydroxy-4(1H)-quinolone biosynthesis	Secondary Metabolite Biosynthesis	Biosynthesis
P221-PWY	69184.7	23.8066	2.914	8.16974	1.10841	NA	octane oxidation	octane oxidation	Degradation/Utilization/Assimilation - Other	Degradation/Utilization/Assimilation
PWY-7090	69425.7	6.95365	3.05095	2.27918	1.11192	NA	UDP-2,3-diacetamido-2,3-dideoxy-α-D-mannuronate biosynthesis	Sugar Biosynthesis	Carbohydrate Biosynthesis	Biosynthesis
P621-PWY	69666.7	6.8173	3.05217	2.23359	1.11543	NA	nylon-6 oligomer degradation	nylon-6 oligomer degradation	Degradation/Utilization/Assimilation - Other	Degradation/Utilization/Assimilation
PWY-6107	69907.6	6.42594	3.0563	2.10252	1.11894	NA	chlorosalicylate degradation	Chloroaromatic Compound Degradation	Aromatic Compound Degradation	Degradation/Utilization/Assimilation
CRNFORCAT-PWY	70148.6	6.25915	3.05836	2.04657	1.12244	NA	creatinine degradation I	Creatinine Degradation	Amine and Polyamine Degradation	Degradation/Utilization/Assimilation
PWY-7616	70389.5	5.98349	3.05925	1.95587	1.12595	NA	methanol oxidation to carbon dioxide	methanol oxidation to carbon dioxide	Alcohol Degradation	Degradation/Utilization/Assimilation
PWY-5941	70630.5	5.63173	3.06067	1.84003	1.12946	NA	glycogen degradation II	Polysaccharide Degradation	Carbohydrate Degradation	Degradation/Utilization/Assimilation
P184-PWY	70871.5	5.57773	3.06092	1.82224	1.13296	NA	protocatechuate degradation I (meta-cleavage pathway)	Protocatechuate Degradation	Aromatic Compound Degradation	Degradation/Utilization/Assimilation
PWY-7098	71112.4	5.4985	3.0613	1.79613	1.13647	NA	vanillin and vanillate degradation II	Vanillin Degradation	Aromatic Compound Degradation	Degradation/Utilization/Assimilation
DENITRIFICATION-PWY	71353.4	5.4329	3.06163	1.77451	1.13998	NA	nitrate reduction I (denitrification)	Nitrogen Compound Metabolism	Inorganic Nutrient Metabolism	Degradation/Utilization/Assimilation
LIPASYN-PWY	71594.3	5.34377	3.06211	1.74513	1.14349	NA	phospholipases	phospholipases	Fatty Acid and Lipid Degradation	Degradation/Utilization/Assimilation
PWY-6338	71835.3	5.33031	3.06219	1.74069	1.14699	NA	superpathway of vanillin and vanillate degradation	Vanillin Degradation	Aromatic Compound Degradation	Degradation/Utilization/Assimilation
PWY-7097	72076.3	5.33031	3.06219	1.74069	1.1505	NA	vanillin and vanillate degradation I	Vanillin Degradation	Aromatic Compound Degradation	Degradation/Utilization/Assimilation
CATECHOL-ORTHO-CLEAVAGE-PWY	72317.2	3.52331	2.70264	1.30365	1.15401	NA	catechol degradation to β-ketoadipate	Catechol Degradation	Aromatic Compound Degradation	Degradation/Utilization/Assimilation

## Sheet: 5dpi_Deseq2-results
Pathways	baseMean	log2FoldChange	lfcSE	stat	pvalue	padj	Pathway_name	MetaCyc_Level3	MetaCyc_Level2	MetaCyc_Level1
PWY-7210	1036.01	-3.71546	0.574615	-6.46599	1.01e-10	1.7e-08	pyrimidine deoxyribonucleotides biosynthesis from CTP	Pyrimidine Nucleotide Biosynthesis	Nucleoside and Nucleotide Biosynthesis	Biosynthesis
PWY-7198	778.17	-3.82072	0.600515	-6.36241	1.99e-10	2.23e-08	pyrimidine deoxyribonucleotides de novo biosynthesis IV	2'-Deoxyribonucleotide Biosynthesis	Nucleoside and Nucleotide Biosynthesis	Biosynthesis
PWY-5177	2221.69	-3.06695	0.51451	-5.96091	2.51e-09	2.11e-07	glutaryl-CoA degradation	glutaryl-CoA degradation	Carboxylate Degradation	Degradation/Utilization/Assimilation
PWY-5532	62.6215	-9.47213	1.64311	-5.76475	8.18e-09	5.51e-07	nucleoside and nucleotide degradation (archaea)	nucleoside and nucleotide degradation (archaea)	Nucleoside and Nucleotide Degradation	Degradation/Utilization/Assimilation
PWY-7013	7240.63	-2.1429	0.392762	-5.45598	4.87e-08	2.74e-06	(S)-propane-1,2-diol degradation	(S)-propane-1,2-diol degradation	Alcohol Degradation	Degradation/Utilization/Assimilation
PWY-6165	278.341	-6.73498	1.32983	-5.06454	4.09e-07	1.97e-05	chorismate biosynthesis II (archaea)	Chorismate Biosynthesis	Aromatic Compound Biosynthesis	Biosynthesis
PWY-6383	43.5422	-8.94754	1.78713	-5.00665	5.54e-07	2.33e-05	mono-trans, poly-cis decaprenyl phosphate biosynthesis	Polyprenyl Biosynthesis	Cofactor, Prosthetic Group, Electron Carrier, and Vitamin Biosynthesis	Biosynthesis
PWY-7007	42.8488	-8.92439	1.79324	-4.97667	6.47e-07	2.42e-05	methyl ketone biosynthesis (engineered)	methyl ketone biosynthesis (engineered)	methyl ketone biosynthesis (engineered)	Generation of Precursor Metabolite and Energy
P341-PWY	47.1516	-9.06261	1.95447	-4.63686	3.54e-06	0.000119209	glycolysis V (Pyrococcus)	glycolysis V (Pyrococcus)	Glycolysis	Generation of Precursor Metabolite and Energy
PWY-5676	9080.69	-3.19532	0.700641	-4.56057	5.1e-06	0.000156291	acetyl-CoA fermentation to butanoate II	Fermentation to Short-Chain Fatty Acids	Fermentation	Generation of Precursor Metabolite and Energy
PWY-6478	1046.2	-4.06198	0.943542	-4.30504	1.67e-05	0.000468876	GDP-D-glycero-α-D-manno-heptose biosynthesis	Sugar Biosynthesis	Carbohydrate Biosynthesis	Biosynthesis
PWY1G-0	25.6194	-8.18253	1.92064	-4.26031	2.04e-05	0.000516195	mycothiol biosynthesis	Reductant Biosynthesis	Cofactor, Prosthetic Group, Electron Carrier, and Vitamin Biosynthesis	Biosynthesis
TEICHOICACID-PWY	295.167	-2.3251	0.574416	-4.04777	5.17e-05	0.00108912	poly(glycerol phosphate) wall teichoic acid biosynthesis	Cell Wall Biosynthesis	Cell Structure Biosynthesis	Biosynthesis
POLYAMINSYN3-PWY	964.116	-2.82166	0.739838	-3.8139	0.000136792	0.0027117	superpathway of polyamine biosynthesis II	superpathway of polyamine biosynthesis II	Amine and Polyamine Biosynthesis	Biosynthesis
PROTOCATECHUATE-ORTHO-CLEAVAGE-PWY	10.91	-5.8505	1.61045	-3.63284	0.000280318	0.00524818	protocatechuate degradation II (ortho-cleavage pathway)	Protocatechuate Degradation	Aromatic Compound Degradation	Degradation/Utilization/Assimilation
REDCITCYC	6796.76	-1.15057	0.328251	-3.50516	0.000456327	0.00768911	TCA cycle VIII (helicobacter)	TCA cycle VIII (Helicobacter)	TCA cycle	Generation of Precursor Metabolite and Energy
METHYLGALLATE-DEGRADATION-PWY	7.07854	-5.95813	1.69884	-3.50717	0.000452908	0.00768911	methylgallate degradation	methylgallate degradation	Aromatic Compound Degradation	Degradation/Utilization/Assimilation
P108-PWY	2337.28	-1.65755	0.477745	-3.46952	0.000521387	0.00836702	pyruvate fermentation to propanoate I	Fermentation of Pyruvate	Fermentation	Generation of Precursor Metabolite and Energy
GALLATE-DEGRADATION-II-PWY	6.57028	-5.84984	1.72056	-3.39996	0.000673946	0.0103236	gallate degradation I	Gallate Degradation	Aromatic Compound Degradation	Degradation/Utilization/Assimilation
PWY-5181	7.59435	-5.68976	1.69274	-3.36127	0.000775849	0.0113679	toluene degradation III (aerobic) (via p-cresol)	Toluene Degradation	Aromatic Compound Degradation	Degradation/Utilization/Assimilation
P162-PWY	823.738	-1.85337	0.560341	-3.30757	0.0009411	0.0132146	L-glutamate degradation V (via hydroxyglutarate)	Proteinogenic Amino Acid Degradation	Amino Acid Degradation	Degradation/Utilization/Assimilation
PWY-7328	4941.39	-1.16755	0.358324	-3.25837	0.00112055	0.0151051	superpathway of UDP-glucose-derived O-antigen building blocks biosynthesis	Sugar Biosynthesis	Carbohydrate Biosynthesis	Biosynthesis
GALACTARDEG-PWY	1730.87	-1.34686	0.417377	-3.22698	0.00125105	0.015615	D-galactarate degradation I	Sugar Acid Degradation	Carboxylate Degradation	Degradation/Utilization/Assimilation
GLUCARGALACTSUPER-PWY	1730.87	-1.34686	0.417377	-3.22698	0.00125105	0.015615	superpathway of D-glucarate and D-galactarate degradation	Superpathways	Superpathways	Superpathways
GALLATE-DEGRADATION-I-PWY	5.59048	-5.61521	1.7763	-3.16119	0.00157126	0.0182761	gallate degradation II	Gallate Degradation	Aromatic Compound Degradation	Degradation/Utilization/Assimilation
GLUCOSE1PMETAB-PWY	4630.76	-1.18238	0.378429	-3.12443	0.00178148	0.0200119	glucose and glucose-1-phosphate degradation	Sugar Degradation	Carbohydrate Degradation	Degradation/Utilization/Assimilation
PWY-7254	6253.89	-1.05198	0.348737	-3.01655	0.00255668	0.0277936	TCA cycle VII (acetate-producers)	TCA cycle VII (acetate-producers)	TCA cycle	Generation of Precursor Metabolite and Energy
P163-PWY	2189.85	-3.2743	1.10049	-2.97531	0.00292689	0.0308238	L-lysine fermentation to acetate and butanoate	Proteinogenic Amino Acid Degradation	Amino Acid Degradation	Degradation/Utilization/Assimilation
HISDEG-PWY	929.698	-1.26658	0.43611	-2.90426	0.00368125	0.0354452	L-histidine degradation I	Proteinogenic Amino Acid Degradation	Amino Acid Degradation	Degradation/Utilization/Assimilation
PWY-5677	5935.36	-1.15181	0.43566	-2.64382	0.00819756	0.0689272	succinate fermentation to butanoate	Fermentation to Short-Chain Fatty Acids	Fermentation	Generation of Precursor Metabolite and Energy
PWY-5265	978.853	6.77719	0.68544	9.88736	4.72e-23	1.59e-20	peptidoglycan biosynthesis II (staphylococci)	Cell Wall Biosynthesis	Cell Structure Biosynthesis	Biosynthesis
PWY490-3	3171.24	1.3793	0.329011	4.19227	2.76e-05	0.000620485	nitrate reduction VI (assimilatory)	Nitrogen Compound Metabolism	Inorganic Nutrient Metabolism	Degradation/Utilization/Assimilation
PWY-5304	33.513	3.84505	1.33696	2.87597	0.00402787	0.0377054	superpathway of sulfur oxidation (Acidianus ambivalens)	Sulfur Compound Metabolism	Inorganic Nutrient Metabolism	Degradation/Utilization/Assimilation
RHAMCAT-PWY	4830.21	1.11812	0.353734	3.16092	0.00157272	0.0182761	L-rhamnose degradation I	Sugar Degradation	Carbohydrate Degradation	Degradation/Utilization/Assimilation
GALACT-GLUCUROCAT-PWY	10146.7	-0.926099	0.217942	-4.2493	2.14e-05	0.000516195	superpathway of hexuronide and hexuronate degradation	Superpathways	Superpathways	Superpathways
CALVIN-PWY	27862.9	-0.424091	0.143226	-2.96098	0.00306658	0.0313163	Calvin-Benson-Bassham cycle	Sugar Biosynthesis	Carbohydrate Biosynthesis	Biosynthesis
SALVADEHYPOX-PWY	7167.56	-0.72881	0.247997	-2.93879	0.00329496	0.0326589	adenosine nucleotides degradation II	Purine Nucleotide Degradation	Nucleoside and Nucleotide Degradation	Degradation/Utilization/Assimilation
PWY-5505	8935.84	-0.921696	0.325543	-2.83125	0.0046366	0.0422307	L-glutamate and L-glutamine biosynthesis	Proteinogenic Amino Acid Biosynthesis	Amino Acid Biosynthesis	Biosynthesis
PWY0-1261	10583	0.809539	0.28684	2.82227	0.00476855	0.0422895	anhydromuropeptides recycling I	Sugar Derivative Degradation	Secondary Metabolite Degradation	Degradation/Utilization/Assimilation
NONMEVIPP-PWY	21589.9	-0.54148	0.206677	-2.61993	0.00879486	0.0689272	methylerythritol phosphate pathway I	Terpenoid Biosynthesis	Secondary Metabolite Biosynthesis	Biosynthesis
PWY-7560	21589.9	-0.54148	0.206677	-2.61993	0.00879486	0.0689272	methylerythritol phosphate pathway II	Terpenoid Biosynthesis	Secondary Metabolite Biosynthesis	Biosynthesis
PWY-6588	8978.99	-0.990296	0.375851	-2.63481	0.00841845	0.0689272	pyruvate fermentation to acetone	Fermentation of Pyruvate	Fermentation	Generation of Precursor Metabolite and Energy
P461-PWY	5749.35	0.873141	0.341667	2.55553	0.0106025	0.0794008	hexitol fermentation to lactate, formate, ethanol and acetate	Fermentation to Acetate	Carboxylate Degradation	Degradation/Utilization/Assimilation
PWY-5121	22062.1	-0.503853	0.198516	-2.5381	0.0111456	0.0799166	superpathway of geranylgeranyl diphosphate biosynthesis II (via MEP)	Polyprenyl Biosynthesis	Cofactor, Prosthetic Group, Electron Carrier, and Vitamin Biosynthesis	Biosynthesis
PWY-5005	176.928	-4.5678	1.79865	-2.53957	0.011099	0.0799166	biotin biosynthesis II	Vitamin Biosynthesis	Cofactor, Prosthetic Group, Electron Carrier, and Vitamin Biosynthesis	Biosynthesis
1CMET2-PWY	17986	-0.396315	0.158098	-2.50677	0.012184	0.0855419	N10-formyl-tetrahydrofolate biosynthesis	Vitamin Biosynthesis	Cofactor, Prosthetic Group, Electron Carrier, and Vitamin Biosynthesis	Biosynthesis
HEXITOLDEGSUPER-PWY	7608.88	0.572368	0.232282	2.46411	0.0137354	0.094466	superpathway of hexitol degradation (bacteria)	Sugar Derivative Degradation	Secondary Metabolite Degradation	Degradation/Utilization/Assimilation
COMPLETE-ARO-PWY	26035.2	-0.371909	0.154514	-2.40695	0.0160863	0.106296	superpathway of aromatic amino acid biosynthesis	superpathway of aromatic amino acid biosynthesis	Amino Acid Biosynthesis	Biosynthesis
PWY-6562	11.8068	-3.72066	1.54531	-2.40771	0.0160528	0.106296	norspermidine biosynthesis	norspermidine biosynthesis	Amine and Polyamine Biosynthesis	Biosynthesis
PWY-6163	22565.4	-0.376514	0.157038	-2.3976	0.0165027	0.10695	chorismate biosynthesis from 3-dehydroquinate	Chorismate Biosynthesis	Aromatic Compound Biosynthesis	Biosynthesis
ARO-PWY	24732.3	-0.364446	0.155826	-2.3388	0.0193456	0.122357	chorismate biosynthesis I	Chorismate Biosynthesis	Aromatic Compound Biosynthesis	Biosynthesis
PWY-6122	26191.8	-0.391855	0.1684	-2.32693	0.0199692	0.122357	5-aminoimidazole ribonucleotide biosynthesis II	Purine Nucleotide Biosynthesis	Nucleoside and Nucleotide Biosynthesis	Biosynthesis
PWY-6277	26191.8	-0.391855	0.1684	-2.32693	0.0199692	0.122357	superpathway of 5-aminoimidazole ribonucleotide biosynthesis	Purine Nucleotide Biosynthesis	Nucleoside and Nucleotide Biosynthesis	Biosynthesis
PWY-5097	26916.1	-0.41695	0.181351	-2.29913	0.0214976	0.12937	L-lysine biosynthesis VI	Proteinogenic Amino Acid Biosynthesis	Amino Acid Biosynthesis	Biosynthesis
GLUCARDEG-PWY	2469.94	-0.833623	0.36375	-2.29175	0.0219202	0.129599	D-glucarate degradation I	Sugar Acid Degradation	Carboxylate Degradation	Degradation/Utilization/Assimilation
THISYN-PWY	10058.1	-0.391649	0.172318	-2.27283	0.0230363	0.133849	superpathway of thiamine diphosphate biosynthesis I	Vitamin Biosynthesis	Cofactor, Prosthetic Group, Electron Carrier, and Vitamin Biosynthesis	Biosynthesis
PWY0-1533	2651.76	1.004	0.455641	2.20348	0.0275612	0.145116	methylphosphonate degradation I	Phosphorus Compound Metabolism	Inorganic Nutrient Metabolism	Degradation/Utilization/Assimilation
PWY-7111	33725.8	-0.367969	0.167501	-2.19681	0.028034	0.145116	pyruvate fermentation to isobutanol (engineered)	Fermentation of Pyruvate	Fermentation	Generation of Precursor Metabolite and Energy
PWY-5509	11230.4	-0.440855	0.200948	-2.19387	0.0282447	0.145116	adenosylcobalamin biosynthesis from adenosylcobinamide-GDP I	Vitamin Biosynthesis	Cofactor, Prosthetic Group, Electron Carrier, and Vitamin Biosynthesis	Biosynthesis
PWY-6269	11198.3	-0.442561	0.20146	-2.19677	0.0280372	0.145116	superpathway of adenosylcobalamin salvage from cobinamide II	Vitamin Biosynthesis	Cofactor, Prosthetic Group, Electron Carrier, and Vitamin Biosynthesis	Biosynthesis
PWY-5417	6.33871	-3.72153	1.69821	-2.19144	0.0284203	0.145116	catechol degradation III (ortho-cleavage pathway)	Catechol Degradation	Aromatic Compound Degradation	Degradation/Utilization/Assimilation
PWY-5431	6.33871	-3.72153	1.69821	-2.19144	0.0284203	0.145116	aromatic compounds degradation via β-ketoadipate	Catechol Degradation	Aromatic Compound Degradation	Degradation/Utilization/Assimilation
PWY-6121	26047.2	-0.360889	0.166259	-2.17065	0.029958	0.148468	5-aminoimidazole ribonucleotide biosynthesis I	Purine Nucleotide Biosynthesis	Nucleoside and Nucleotide Biosynthesis	Biosynthesis
PWY-2942	27914.5	-0.361859	0.169467	-2.13528	0.0327379	0.15539	L-lysine biosynthesis III	Proteinogenic Amino Acid Biosynthesis	Amino Acid Biosynthesis	Biosynthesis
DAPLYSINESYN-PWY	23979.9	-0.389415	0.182119	-2.13824	0.0324973	0.15539	L-lysine biosynthesis I	Proteinogenic Amino Acid Biosynthesis	Amino Acid Biosynthesis	Biosynthesis
PWY-6182	6.09295	-3.66034	1.70899	-2.14182	0.0322081	0.15539	superpathway of salicylate degradation	superpathway of salicylate degradation	Aromatic Compound Degradation	Degradation/Utilization/Assimilation
HCAMHPDEG-PWY	359.763	1.2926	0.614196	2.10455	0.0353307	0.163102	3-phenylpropanoate and 3-(3-hydroxyphenyl)propanoate degradation to 2-hydroxypentadienoate	Phenolic Compound Degradation	Aromatic Compound Degradation	Degradation/Utilization/Assimilation
PWY-6690	359.763	1.2926	0.614196	2.10455	0.0353307	0.163102	cinnamate and 3-hydroxycinnamate degradation to 2-hydroxypentadienoate	Phenolic Compound Degradation	Aromatic Compound Degradation	Degradation/Utilization/Assimilation
PWY-6608	7037.5	-0.581633	0.277952	-2.09257	0.0363879	0.165712	guanosine nucleotides degradation III	Purine Nucleotide Degradation	Nucleoside and Nucleotide Degradation	Degradation/Utilization/Assimilation
CATECHOL-ORTHO-CLEAVAGE-PWY	5.13101	-3.64044	1.75631	-2.07278	0.038193	0.171614	catechol degradation to β-ketoadipate	Catechol Degradation	Aromatic Compound Degradation	Degradation/Utilization/Assimilation
THRESYN-PWY	27637.3	-0.351635	0.17053	-2.06202	0.0392062	0.172516	superpathway of L-threonine biosynthesis	Proteinogenic Amino Acid Biosynthesis	Amino Acid Biosynthesis	Biosynthesis
PWY-5695	12773.7	-0.449459	0.218205	-2.0598	0.0394177	0.172516	inosine 5'-phosphate degradation	Purine Nucleotide Degradation	Nucleoside and Nucleotide Degradation	Degradation/Utilization/Assimilation
PWY-5686	30373.3	-0.359019	0.175189	-2.04932	0.0404309	0.174682	UMP biosynthesis I	Pyrimidine Nucleotide Biosynthesis	Nucleoside and Nucleotide Biosynthesis	Biosynthesis
PWY-2941	10096.2	0.728729	0.360152	2.02339	0.0430328	0.18357	L-lysine biosynthesis II	Proteinogenic Amino Acid Biosynthesis	Amino Acid Biosynthesis	Biosynthesis
PWY-6387	26167.2	-0.338309	0.168698	-2.00541	0.0449189	0.184606	UDP-N-acetylmuramoyl-pentapeptide biosynthesis I (meso-diaminopimelate containing)	Cell Wall Biosynthesis	Cell Structure Biosynthesis	Biosynthesis
PWY-7221	25389.8	-0.364	0.18132	-2.0075	0.0446964	0.184606	guanosine ribonucleotides de novo biosynthesis	Purine Nucleotide Biosynthesis	Nucleoside and Nucleotide Biosynthesis	Biosynthesis
SER-GLYSYN-PWY	25592.6	-0.387347	0.192193	-2.0154	0.0438622	0.184606	superpathway of L-serine and glycine biosynthesis I	superpathway of L-serine and glycine biosynthesis I	Amino Acid Biosynthesis	Biosynthesis
PWY-3001	28258.9	-0.349874	0.175929	-1.98872	0.0467322	0.189744	superpathway of L-isoleucine biosynthesis I	Proteinogenic Amino Acid Biosynthesis	Amino Acid Biosynthesis	Biosynthesis
PWY-7242	21480.1	-0.449045	0.227143	-1.97692	0.0480501	0.192773	D-fructuronate degradation	Sugar Acid Degradation	Carboxylate Degradation	Degradation/Utilization/Assimilation
PWY-7446	334.892	1.22103	0.62231	1.9621	0.0497509	0.197248	sulfoquinovose degradation I	Sugar Derivative Degradation	Secondary Metabolite Degradation	Degradation/Utilization/Assimilation
PEPTIDOGLYCANSYN-PWY	25850.4	-0.331528	0.170895	-1.93995	0.0523855	0.205278	peptidoglycan biosynthesis I (meso-diaminopimelate containing)	Cell Wall Biosynthesis	Cell Structure Biosynthesis	Biosynthesis
PWY0-1296	15056.6	0.473524	0.245863	1.92597	0.054108	0.20805	purine ribonucleosides degradation	Purine Nucleotide Degradation	Nucleoside and Nucleotide Degradation	Degradation/Utilization/Assimilation
PWY-6385	25801.4	-0.329176	0.171264	-1.92204	0.0546006	0.20805	peptidoglycan biosynthesis III (mycobacteria)	Cell Wall Biosynthesis	Cell Structure Biosynthesis	Biosynthesis
ILEUSYN-PWY	30006.3	-0.340084	0.178088	-1.90964	0.0561797	0.20805	L-isoleucine biosynthesis I (from threonine)	Proteinogenic Amino Acid Biosynthesis	Amino Acid Biosynthesis	Biosynthesis
VALSYN-PWY	30006.3	-0.340084	0.178088	-1.90964	0.0561797	0.20805	L-valine biosynthesis	Proteinogenic Amino Acid Biosynthesis	Amino Acid Biosynthesis	Biosynthesis
PWY-5103	28035.8	-0.358811	0.187432	-1.91436	0.0555745	0.20805	L-isoleucine biosynthesis III	Proteinogenic Amino Acid Biosynthesis	Amino Acid Biosynthesis	Biosynthesis
PWY-6737	27162.1	-0.387856	0.204833	-1.89352	0.0582887	0.213514	starch degradation V	Polysaccharide Degradation	Carbohydrate Degradation	Degradation/Utilization/Assimilation
ANAGLYCOLYSIS-PWY	29508.6	-0.309005	0.163909	-1.88522	0.0593996	0.215244	glycolysis III (from glucose)	glycolysis III (from glucose)	Glycolysis	Generation of Precursor Metabolite and Energy
PWY0-1586	33220.2	-0.35254	0.189439	-1.86097	0.0627489	0.222861	peptidoglycan maturation (meso-diaminopimelate containing)	Cell Wall Biosynthesis	Cell Structure Biosynthesis	Biosynthesis
P164-PWY	6642.51	-0.574128	0.308599	-1.86043	0.0628244	0.222861	purine nucleobases degradation I (anaerobic)	Purine Nucleotide Degradation	Nucleoside and Nucleotide Degradation	Degradation/Utilization/Assimilation
PWY-6396	805.323	1.12409	0.613958	1.83088	0.067118	0.226188	superpathway of 2,3-butanediol biosynthesis	Fermentation to Alcohols	Fermentation	Generation of Precursor Metabolite and Energy
ANAEROFRUCAT-PWY	22193.7	-0.283999	0.154745	-1.83527	0.0664654	0.226188	homolactic fermentation	Fermentation to Short-Chain Fatty Acids	Fermentation	Generation of Precursor Metabolite and Energy
PWY-6386	26112.6	-0.314828	0.170376	-1.84784	0.0646256	0.226188	UDP-N-acetylmuramoyl-pentapeptide biosynthesis II (lysine-containing)	Cell Wall Biosynthesis	Cell Structure Biosynthesis	Biosynthesis
PWY-5100	31889.6	-0.326611	0.177751	-1.83747	0.0661411	0.226188	pyruvate fermentation to acetate and lactate II	Fermentation to Acetate	Carboxylate Degradation	Degradation/Utilization/Assimilation
BRANCHED-CHAIN-AA-SYN-PWY	28333.6	-0.340385	0.184749	-1.84242	0.0654139	0.226188	superpathway of branched amino acid biosynthesis	Superpathways	Superpathways	Superpathways
PWY-6901	11743.2	-0.419056	0.231952	-1.80665	0.0708175	0.236292	superpathway of glucose and xylose degradation	Sugar Degradation	Carbohydrate Degradation	Degradation/Utilization/Assimilation
GLYCOLYSIS	24016.7	-0.256609	0.143168	-1.79236	0.0730759	0.241437	glycolysis I (from glucose 6-phosphate)	glycolysis I (from glucose 6-phosphate)	Glycolysis	Generation of Precursor Metabolite and Energy
PWY-5101	31742.9	-0.316858	0.178729	-1.77284	0.0762557	0.249497	L-isoleucine biosynthesis II	Proteinogenic Amino Acid Biosynthesis	Amino Acid Biosynthesis	Biosynthesis
PANTOSYN-PWY	11599.5	0.517112	0.293875	1.75963	0.07847	0.254273	superpathway of coenzyme A biosynthesis I (bacteria)	Coenzyme A Biosynthesis	Cofactor, Prosthetic Group, Electron Carrier, and Vitamin Biosynthesis	Biosynthesis
PWY-7208	32284.1	-0.311412	0.177508	-1.75436	0.0793688	0.254736	superpathway of pyrimidine nucleobases salvage	Pyrimidine Nucleotide Biosynthesis	Nucleoside and Nucleotide Biosynthesis	Biosynthesis
PWY-7219	30181.7	-0.299128	0.171184	-1.74741	0.0805662	0.25614	adenosine ribonucleotides de novo biosynthesis	Purine Nucleotide Biosynthesis	Nucleoside and Nucleotide Biosynthesis	Biosynthesis
HEMESYN2-PWY	3478.22	0.635502	0.368199	1.72597	0.0843522	0.258424	heme b biosynthesis II (anaerobic)	Porphyrin Compound Biosynthesis	Cofactor, Prosthetic Group, Electron Carrier, and Vitamin Biosynthesis	Biosynthesis
TRNA-CHARGING-PWY	25869.2	-0.288971	0.167245	-1.72783	0.084018	0.258424	tRNA charging	tRNA charging	Aminoacyl-tRNA Charging	Biosynthesis
PWY-621	33282.6	-0.31655	0.182902	-1.73071	0.0835031	0.258424	sucrose degradation III (sucrose invertase)	Sugar Degradation	Carbohydrate Degradation	Degradation/Utilization/Assimilation
FAO-PWY	4376.94	-0.595126	0.343962	-1.73021	0.0835927	0.258424	fatty acid β-oxidation I	Fatty Acid Degradation	Fatty Acid and Lipid Degradation	Degradation/Utilization/Assimilation
PYRIDNUCSAL-PWY	16847	-0.368275	0.215016	-1.71278	0.0867535	0.263387	NAD salvage pathway I (PNC VI cycle)	NAD Metabolism	Cofactor, Prosthetic Group, Electron Carrier, and Vitamin Biosynthesis	Biosynthesis
ARGSYN-PWY	24662	-0.321581	0.189905	-1.69337	0.0903845	0.267189	L-arginine biosynthesis I (via L-ornithine)	Proteinogenic Amino Acid Biosynthesis	Amino Acid Biosynthesis	Biosynthesis
PWY-7400	24570.1	-0.322076	0.190078	-1.69444	0.0901812	0.267189	L-arginine biosynthesis IV (archaebacteria)	Proteinogenic Amino Acid Biosynthesis	Amino Acid Biosynthesis	Biosynthesis
PWY-6470	4954.02	-1.09463	0.645129	-1.69675	0.089743	0.267189	peptidoglycan biosynthesis V (β-lactam resistance)	Cell Wall Biosynthesis	Cell Structure Biosynthesis	Biosynthesis
ARGSYNBSUB-PWY	25515.4	-0.31828	0.190228	-1.67315	0.0942981	0.276334	L-arginine biosynthesis II (acetyl cycle)	Proteinogenic Amino Acid Biosynthesis	Amino Acid Biosynthesis	Biosynthesis
PWY-5484	21239.6	-0.307939	0.18667	-1.64964	0.0990168	0.287661	glycolysis II (from fructose 6-phosphate)	glycolysis II (from fructose 6-phosphate)	Glycolysis	Generation of Precursor Metabolite and Energy
PANTO-PWY	9948.93	0.528954	0.32148	1.64537	0.0998926	0.287725	phosphopantothenate biosynthesis I	Vitamin Biosynthesis	Cofactor, Prosthetic Group, Electron Carrier, and Vitamin Biosynthesis	Biosynthesis
PWY0-1241	2328.5	-0.731215	0.447624	-1.63355	0.102354	0.292317	ADP-L-glycero-β-D-manno-heptose biosynthesis	Sugar Biosynthesis	Carbohydrate Biosynthesis	Biosynthesis
GLUTORN-PWY	23533.1	-0.326377	0.200726	-1.62598	0.103954	0.29439	L-ornithine biosynthesis I	Other Amino Acid Biosynthesis	Amino Acid Biosynthesis	Biosynthesis
GLCMANNANAUT-PWY	6750.02	-0.401719	0.247903	-1.62047	0.105132	0.295247	superpathway of N-acetylglucosamine, N-acetylmannosamine and N-acetylneuraminate degradation	superpathway of N-acetylglucosamine, N-acetylmannosamine and N-acetylneuraminate degradation	Amine and Polyamine Degradation	Degradation/Utilization/Assimilation
PWY-5104	28786.5	-0.282947	0.175787	-1.6096	0.107485	0.299358	L-isoleucine biosynthesis IV	Proteinogenic Amino Acid Biosynthesis	Amino Acid Biosynthesis	Biosynthesis
GLYCOCAT-PWY	19477.8	-0.270078	0.169578	-1.59264	0.11124	0.307279	glycogen degradation I	Polysaccharide Degradation	Carbohydrate Degradation	Degradation/Utilization/Assimilation
PWY-6123	25098.6	-0.274318	0.176172	-1.55711	0.119445	0.323444	inosine-5'-phosphate biosynthesis I	Purine Nucleotide Biosynthesis	Nucleoside and Nucleotide Biosynthesis	Biosynthesis
PWY-6353	7632.05	-0.366757	0.236484	-1.55087	0.120932	0.323444	purine nucleotides degradation II (aerobic)	Purine Nucleotide Degradation	Nucleoside and Nucleotide Degradation	Degradation/Utilization/Assimilation
GLUCUROCAT-PWY	17818	-0.406059	0.261494	-1.55284	0.12046	0.323444	superpathway of β-D-glucuronosides degradation	Sugar Derivative Degradation	Secondary Metabolite Degradation	Degradation/Utilization/Assimilation
PWY-6317	25822.3	-0.309921	0.201967	-1.53451	0.124904	0.331438	D-galactose degradation I (Leloir pathway)	Sugar Degradation	Carbohydrate Degradation	Degradation/Utilization/Assimilation
PWY-6126	30600	-0.255545	0.166975	-1.53044	0.125909	0.331495	superpathway of adenosine nucleotides de novo biosynthesis II	Purine Nucleotide Biosynthesis	Nucleoside and Nucleotide Biosynthesis	Biosynthesis
PWY0-321	405.448	1.14612	0.751476	1.52516	0.127218	0.332346	phenylacetate degradation I (aerobic)	Phenolic Compound Degradation	Aromatic Compound Degradation	Degradation/Utilization/Assimilation
PWY-6071	376.174	1.14971	0.76795	1.49711	0.134363	0.343843	superpathway of phenylethylamine degradation	superpathway of phenylethylamine degradation	Amine and Polyamine Degradation	Degradation/Utilization/Assimilation
PWY-922	4656.99	1.00784	0.675501	1.49199	0.135701	0.343843	mevalonate pathway I	Terpenoid Biosynthesis	Secondary Metabolite Biosynthesis	Biosynthesis
PWY-5910	5792.87	0.941469	0.628654	1.49759	0.134239	0.343843	superpathway of geranylgeranyldiphosphate biosynthesis I (via mevalonate)	Polyprenyl Biosynthesis	Cofactor, Prosthetic Group, Electron Carrier, and Vitamin Biosynthesis	Biosynthesis
GALACTUROCAT-PWY	20150	-0.376931	0.252345	-1.49371	0.13525	0.343843	D-galacturonate degradation I	Sugar Acid Degradation	Carboxylate Degradation	Degradation/Utilization/Assimilation
PWY-7229	31880.8	-0.243442	0.164622	-1.4788	0.139194	0.34747	superpathway of adenosine nucleotides de novo biosynthesis I	Purine Nucleotide Biosynthesis	Nucleoside and Nucleotide Biosynthesis	Biosynthesis
PENTOSE-P-PWY	17985.8	-0.324804	0.219239	-1.4815	0.138472	0.34747	pentose phosphate pathway	pentose phosphate pathway	Pentose Phosphate Pathways	Generation of Precursor Metabolite and Energy
P124-PWY	15834.4	-0.567605	0.391817	-1.44865	0.147436	0.365338	Bifidobacterium shunt	Sugar Degradation	Carbohydrate Degradation	Degradation/Utilization/Assimilation
POLYISOPRENSYN-PWY	11930.3	0.423083	0.293799	1.44004	0.149856	0.368624	polyisoprenoid biosynthesis (E. coli)	Polyprenyl Biosynthesis	Cofactor, Prosthetic Group, Electron Carrier, and Vitamin Biosynthesis	Biosynthesis
LACTOSECAT-PWY	6610.47	0.920819	0.648168	1.42065	0.155419	0.379538	lactose and galactose degradation I	Sugar Degradation	Carbohydrate Degradation	Degradation/Utilization/Assimilation
3-HYDROXYPHENYLACETATE-DEGRADATION-PWY	376.585	1.16941	0.842528	1.38798	0.165142	0.399281	4-hydroxyphenylacetate degradation	4-hydroxyphenylacetate degradation	Aromatic Compound Degradation	Degradation/Utilization/Assimilation
PWY-5667	30039.6	-0.207782	0.151449	-1.37196	0.170075	0.399281	CDP-diacylglycerol biosynthesis I	Phospholipid Biosynthesis	Fatty Acid and Lipid Biosynthesis	Biosynthesis
PWY0-1319	30039.6	-0.207782	0.151449	-1.37196	0.170075	0.399281	CDP-diacylglycerol biosynthesis II	Phospholipid Biosynthesis	Fatty Acid and Lipid Biosynthesis	Biosynthesis
PHOSLIPSYN-PWY	28625.6	-0.224199	0.161937	-1.38449	0.166209	0.399281	superpathway of phospholipid biosynthesis I (bacteria)	Phospholipid Biosynthesis	Fatty Acid and Lipid Biosynthesis	Biosynthesis
PWY4FS-7	27723.7	-0.226058	0.165064	-1.36951	0.170839	0.399281	phosphatidylglycerol biosynthesis I (plastidic)	Phospholipid Biosynthesis	Fatty Acid and Lipid Biosynthesis	Biosynthesis
PWY4FS-8	27723.7	-0.226058	0.165064	-1.36951	0.170839	0.399281	phosphatidylglycerol biosynthesis II (non-plastidic)	Phospholipid Biosynthesis	Fatty Acid and Lipid Biosynthesis	Biosynthesis
TCA	7199.39	-0.418029	0.305923	-1.36645	0.171798	0.399281	TCA cycle I (prokaryotic)	TCA cycle I (prokaryotic)	TCA cycle	Generation of Precursor Metabolite and Energy
COBALSYN-PWY	17890.6	-0.336633	0.247068	-1.36251	0.173036	0.399405	superpathway of adenosylcobalamin salvage from cobinamide I	Vitamin Biosynthesis	Cofactor, Prosthetic Group, Electron Carrier, and Vitamin Biosynthesis	Biosynthesis
P42-PWY	11641.4	-0.258771	0.191098	-1.35412	0.175697	0.400067	incomplete reductive TCA cycle	CO2 Fixation	C1 Compound Utilization and Assimilation	Degradation/Utilization/Assimilation
UDPNAGSYN-PWY	17599.7	-0.318304	0.234598	-1.35681	0.174843	0.400067	UDP-N-acetyl-D-glucosamine biosynthesis I	Sugar Biosynthesis	Carbohydrate Biosynthesis	Biosynthesis
PRPP-PWY	10346.1	0.311651	0.237155	1.31412	0.188806	0.42703	superpathway of histidine, purine, and pyrimidine biosynthesis	Superpathways	Superpathways	Superpathways
PWY-5920	429.907	-1.60407	1.26723	-1.26581	0.205581	0.461872	superpathway of b heme biosynthesis from glycine	Porphyrin Compound Biosynthesis	Cofactor, Prosthetic Group, Electron Carrier, and Vitamin Biosynthesis	Biosynthesis
PWY-5347	17691.2	-0.254325	0.201954	-1.25932	0.207913	0.464019	superpathway of L-methionine biosynthesis (transsulfuration)	Proteinogenic Amino Acid Biosynthesis	Amino Acid Biosynthesis	Biosynthesis
PWY0-1297	13557	0.307078	0.245222	1.25224	0.210481	0.466658	superpathway of purine deoxyribonucleosides degradation	superpathway of purine deoxyribonucleosides degradation	Nucleoside and Nucleotide Degradation	Degradation/Utilization/Assimilation
PWY0-1298	10147.1	0.229699	0.191314	1.20064	0.229892	0.50268	superpathway of pyrimidine deoxyribonucleosides degradation	Pyrimidine Nucleotide Degradation	Nucleoside and Nucleotide Degradation	Degradation/Utilization/Assimilation
PWY-6467	2007.28	-0.569875	0.474381	-1.2013	0.229634	0.50268	Kdo transfer to lipid IVA III (Chlamydia)	Lipopolysaccharide Biosynthesis	Cell Structure Biosynthesis	Biosynthesis
PWY-6263	1.06394	-3.59368	3.00157	-1.19727	0.231203	0.50268	superpathway of menaquinol-8 biosynthesis II	Quinol and Quinone Biosynthesis	Cofactor, Prosthetic Group, Electron Carrier, and Vitamin Biosynthesis	Biosynthesis
PWY-5188	17443.6	-0.313051	0.265058	-1.18107	0.237576	0.513224	tetrapyrrole biosynthesis I (from glutamate)	Tetrapyrrole Biosynthesis	Cofactor, Prosthetic Group, Electron Carrier, and Vitamin Biosynthesis	Biosynthesis
PWY0-862	10641.5	0.575134	0.491317	1.1706	0.24176	0.515654	(5Z)-dodecenoate biosynthesis I	Fatty Acid Biosynthesis	Fatty Acid and Lipid Biosynthesis	Biosynthesis
PWY0-1479	4702.34	-0.360588	0.307163	-1.17393	0.240422	0.515654	tRNA processing	tRNA processing	Nucleic Acid Processing	Macromolecule Modification
P122-PWY	9326.4	-0.301564	0.260159	-1.15915	0.246394	0.516035	heterolactic fermentation	Fermentation of Pyruvate	Fermentation	Generation of Precursor Metabolite and Energy
FUCCAT-PWY	3116.62	-0.388762	0.334598	-1.16188	0.245285	0.516035	fucose degradation	Sugar Degradation	Carbohydrate Degradation	Degradation/Utilization/Assimilation
PWY-6185	7.93005	-1.85088	1.59723	-1.15881	0.246533	0.516035	4-methylcatechol degradation (ortho cleavage)	4-methylcatechol degradation (ortho cleavage)	Aromatic Compound Degradation	Degradation/Utilization/Assimilation
P125-PWY	424.93	0.824273	0.720251	1.14442	0.252448	0.525153	superpathway of (R,R)-butanediol biosynthesis	Fermentation to Alcohols	Fermentation	Generation of Precursor Metabolite and Energy
PWY-7187	22204.5	-0.228275	0.205301	-1.11191	0.266178	0.545608	pyrimidine deoxyribonucleotides de novo biosynthesis II	2'-Deoxyribonucleotide Biosynthesis	Nucleoside and Nucleotide Biosynthesis	Biosynthesis
PWY-1269	2305.06	-0.503541	0.455009	-1.10666	0.268441	0.545608	CMP-3-deoxy-D-manno-octulosonate biosynthesis	Sugar Biosynthesis	Carbohydrate Biosynthesis	Biosynthesis
NAGLIPASYN-PWY	2060.33	-0.516617	0.467133	-1.10593	0.268756	0.545608	lipid IVA biosynthesis	Lipopolysaccharide Biosynthesis	Cell Structure Biosynthesis	Biosynthesis
HSERMETANA-PWY	12755.1	-0.282401	0.256565	-1.1007	0.271027	0.546923	L-methionine biosynthesis III	Proteinogenic Amino Acid Biosynthesis	Amino Acid Biosynthesis	Biosynthesis
PWY-7323	890.638	0.568544	0.529062	1.07463	0.282542	0.556822	superpathway of GDP-mannose-derived O-antigen building blocks biosynthesis	Sugar Biosynthesis	Carbohydrate Biosynthesis	Biosynthesis
METH-ACETATE-PWY	3507.85	0.550651	0.511911	1.07568	0.282072	0.556822	methanogenesis from acetate	Anaerobic Respiration	Respiration	Generation of Precursor Metabolite and Energy
GLYOXYLATE-BYPASS	3440.65	0.425073	0.395448	1.07491	0.282413	0.556822	glyoxylate cycle	glyoxylate cycle	glyoxylate cycle	Generation of Precursor Metabolite and Energy
PWY-6876	0.829842	-3.24876	3.00761	-1.08018	0.280062	0.556822	isopropanol biosynthesis (engineered)	isopropanol biosynthesis (engineered)	isopropanol biosynthesis (engineered)	Generation of Precursor Metabolite and Energy
P4-PWY	18045.1	-0.190694	0.179573	-1.06193	0.288267	0.561538	superpathway of L-lysine, L-threonine and L-methionine biosynthesis I	superpathway of L-lysine, L-threonine and L-methionine biosynthesis I	Amino Acid Biosynthesis	Biosynthesis
PWY-6895	3915.68	-0.413584	0.38825	-1.06525	0.286763	0.561538	superpathway of thiamine diphosphate biosynthesis II	Vitamin Biosynthesis	Cofactor, Prosthetic Group, Electron Carrier, and Vitamin Biosynthesis	Biosynthesis
HISTSYN-PWY	24016	-0.199964	0.189191	-1.05694	0.290538	0.562709	L-histidine biosynthesis	Proteinogenic Amino Acid Biosynthesis	Amino Acid Biosynthesis	Biosynthesis
PYRIDNUCSYN-PWY	12132.4	-0.274573	0.26494	-1.03636	0.300035	0.577782	NAD de novo biosynthesis I (from aspartate)	NAD Metabolism	Cofactor, Prosthetic Group, Electron Carrier, and Vitamin Biosynthesis	Biosynthesis
PWY0-1277	564.267	0.544053	0.553494	0.982943	0.325635	0.592479	3-phenylpropanoate and 3-(3-hydroxyphenyl)propanoate degradation	3-phenylpropanoate and 3-(3-hydroxyphenyl)propanoate degradation	Aromatic Compound Degradation	Degradation/Utilization/Assimilation
COLANSYN-PWY	1298.15	0.48141	0.492942	0.976606	0.328764	0.592479	colanic acid building blocks biosynthesis	colanic acid building blocks biosynthesis	Carbohydrate Biosynthesis	Biosynthesis
CENTFERM-PWY	4587.73	0.320154	0.32706	0.978885	0.327637	0.592479	pyruvate fermentation to butanoate	Fermentation of Pyruvate	Fermentation	Generation of Precursor Metabolite and Energy
PWY-6590	5568.98	0.313566	0.309933	1.01172	0.311671	0.592479	superpathway of Clostridium acetobutylicum acidogenic fermentation	Fermentation of Pyruvate	Fermentation	Generation of Precursor Metabolite and Energy
PWY-6612	11289.1	0.297304	0.299859	0.991478	0.321452	0.592479	superpathway of tetrahydrofolate biosynthesis	Vitamin Biosynthesis	Cofactor, Prosthetic Group, Electron Carrier, and Vitamin Biosynthesis	Biosynthesis
NONOXIPENT-PWY	36798.4	-0.152862	0.154116	-0.991858	0.321267	0.592479	pentose phosphate pathway (non-oxidative branch)	pentose phosphate pathway (non-oxidative branch)	Pentose Phosphate Pathways	Generation of Precursor Metabolite and Energy
GLYCOGENSYNTH-PWY	26699.5	-0.194237	0.192506	-1.00899	0.312978	0.592479	glycogen biosynthesis I (from ADP-D-Glucose)	Glycan Biosynthesis	Carbohydrate Biosynthesis	Biosynthesis
PWY-6897	22353.3	-0.19594	0.198292	-0.98814	0.323084	0.592479	thiamine salvage II	Vitamin Biosynthesis	Cofactor, Prosthetic Group, Electron Carrier, and Vitamin Biosynthesis	Biosynthesis
PWY-4984	3096.66	-0.487343	0.485479	-1.00384	0.315456	0.592479	urea cycle	Nitrogen Compound Metabolism	Inorganic Nutrient Metabolism	Degradation/Utilization/Assimilation
RUMP-PWY	3265.7	-0.700257	0.697546	-1.00389	0.315433	0.592479	formaldehyde oxidation I	Formaldehyde Oxidation	C1 Compound Utilization and Assimilation	Degradation/Utilization/Assimilation
PWY-5507	0.674247	-2.9524	3.01406	-0.979544	0.327311	0.592479	adenosylcobalamin biosynthesis I (anaerobic)	Vitamin Biosynthesis	Cofactor, Prosthetic Group, Electron Carrier, and Vitamin Biosynthesis	Biosynthesis
HOMOSER-METSYN-PWY	12336.2	-0.258324	0.267491	-0.96573	0.33418	0.599035	L-methionine biosynthesis I	Proteinogenic Amino Acid Biosynthesis	Amino Acid Biosynthesis	Biosynthesis
P105-PWY	5073.21	0.31783	0.337185	0.9426	0.345885	0.60086	TCA cycle IV (2-oxoglutarate decarboxylase)	TCA cycle IV (2-oxoglutarate decarboxylase)	TCA cycle	Generation of Precursor Metabolite and Energy
PWY-7392	12061.2	0.196784	0.207266	0.949425	0.342405	0.60086	taxadiene biosynthesis (engineered)	Terpenoid Biosynthesis	Secondary Metabolite Biosynthesis	Biosynthesis
COA-PWY	23207.2	-0.159942	0.169405	-0.944139	0.345099	0.60086	superpathway of coenzyme A biosynthesis I (bacteria)	Coenzyme A Biosynthesis	Cofactor, Prosthetic Group, Electron Carrier, and Vitamin Biosynthesis	Biosynthesis
MET-SAM-PWY	15839.3	-0.227035	0.241889	-0.938592	0.34794	0.60086	superpathway of S-adenosyl-L-methionine biosynthesis	Superpathways	Superpathways	Superpathways
PWY-5189	16356.1	-0.244159	0.260285	-0.938048	0.34822	0.60086	tetrapyrrole biosynthesis II (from glycine)	Tetrapyrrole Biosynthesis	Cofactor, Prosthetic Group, Electron Carrier, and Vitamin Biosynthesis	Biosynthesis
FERMENTATION-PWY	14616.8	-0.292123	0.306967	-0.951645	0.341277	0.60086	mixed acid fermentation	Fermentation of Pyruvate	Fermentation	Generation of Precursor Metabolite and Energy
P184-PWY	0.613426	-2.8231	3.01731	-0.935635	0.349461	0.60086	protocatechuate degradation I (meta-cleavage pathway)	Protocatechuate Degradation	Aromatic Compound Degradation	Degradation/Utilization/Assimilation
PWY-7098	0.613426	-2.8231	3.01731	-0.935635	0.349461	0.60086	vanillin and vanillate degradation II	Vanillin Degradation	Aromatic Compound Degradation	Degradation/Utilization/Assimilation
FOLSYN-PWY	13306.2	0.235608	0.256507	0.918527	0.358343	0.613003	superpathway of tetrahydrofolate biosynthesis and salvage	Vitamin Biosynthesis	Cofactor, Prosthetic Group, Electron Carrier, and Vitamin Biosynthesis	Biosynthesis
PWY-7664	4802.04	0.34307	0.382375	0.89721	0.369607	0.622788	oleate biosynthesis IV (anaerobic)	Fatty Acid Biosynthesis	Fatty Acid and Lipid Biosynthesis	Biosynthesis
PWY-6338	0.566239	-2.71032	3.02033	-0.897358	0.369528	0.622788	superpathway of vanillin and vanillate degradation	Vanillin Degradation	Aromatic Compound Degradation	Degradation/Utilization/Assimilation
PWY-7097	0.566239	-2.71032	3.02033	-0.897358	0.369528	0.622788	vanillin and vanillate degradation I	Vanillin Degradation	Aromatic Compound Degradation	Degradation/Utilization/Assimilation
KDO-NAGLIPASYN-PWY	1927.16	-0.413144	0.467792	-0.883178	0.37714	0.63232	superpathway of (Kdo)2-lipid A biosynthesis	Lipopolysaccharide Biosynthesis	Cell Structure Biosynthesis	Biosynthesis
PWY-5971	5199.49	0.326919	0.37674	0.867758	0.385527	0.634486	palmitate biosynthesis II (bacteria and plants)	Fatty Acid Biosynthesis	Fatty Acid and Lipid Biosynthesis	Biosynthesis
PWY-5022	5478.77	0.311649	0.357144	0.872614	0.382874	0.634486	4-aminobutanoate degradation V	4-Aminobutanoate Degradation	Amine and Polyamine Degradation	Degradation/Utilization/Assimilation
PWY-7211	7716.75	0.260934	0.299098	0.872405	0.382987	0.634486	superpathway of pyrimidine deoxyribonucleotides de novo biosynthesis	2'-Deoxyribonucleotide Biosynthesis	Nucleoside and Nucleotide Biosynthesis	Biosynthesis
PWY0-1061	17092	-0.229599	0.264832	-0.866961	0.385963	0.634486	superpathway of L-alanine biosynthesis	Proteinogenic Amino Acid Biosynthesis	Amino Acid Biosynthesis	Biosynthesis
PWY-1861	4540.66	-0.604858	0.707836	-0.854518	0.392818	0.64262	formaldehyde assimilation II (assimilatory RuMP Cycle)	Formaldehyde Assimilation	C1 Compound Utilization and Assimilation	Degradation/Utilization/Assimilation
PWY-5384	12573.1	-0.379653	0.45388	-0.836462	0.402895	0.655921	sucrose degradation IV (sucrose phosphorylase)	Sugar Degradation	Carbohydrate Degradation	Degradation/Utilization/Assimilation
PWY-7184	16262.8	0.145468	0.175307	0.829793	0.406656	0.658861	pyrimidine deoxyribonucleotides de novo biosynthesis I	2'-Deoxyribonucleotide Biosynthesis	Nucleoside and Nucleotide Biosynthesis	Biosynthesis
CODH-PWY	130.119	1.15594	1.42801	0.809477	0.418241	0.667996	reductive acetyl coenzyme A pathway I (homoacetogenic bacteria)	CO2 Fixation	C1 Compound Utilization and Assimilation	Degradation/Utilization/Assimilation
PWY-6892	18544.7	-0.196145	0.241569	-0.811961	0.416814	0.667996	thiazole biosynthesis I (facultative anaerobic bacteria)	Vitamin Biosynthesis	Cofactor, Prosthetic Group, Electron Carrier, and Vitamin Biosynthesis	Biosynthesis
PWY-7237	11887.5	-0.35709	0.437945	-0.815378	0.414856	0.667996	myo-, chiro- and scyllo-inositol degradation	Sugar Derivative Degradation	Secondary Metabolite Degradation	Degradation/Utilization/Assimilation
OANTIGEN-PWY	15001.8	-0.187692	0.240922	-0.779057	0.435946	0.686513	O-antigen building blocks biosynthesis (E. coli)	Sugar Biosynthesis	Carbohydrate Biosynthesis	Biosynthesis
PWY-5913	12152	-0.352661	0.451796	-0.780576	0.435052	0.686513	partial TCA cycle (obligate autotrophs)	partial TCA cycle (obligate autotrophs)	TCA cycle	Generation of Precursor Metabolite and Energy
PWY-6700	9576.9	0.238619	0.316863	0.753066	0.45141	0.707559	queuosine biosynthesis	queuosine biosynthesis	Nucleic Acid Processing	Macromolecule Modification
PWY-7527	0.4127	-2.26854	3.03214	-0.748162	0.454362	0.708889	L-methionine salvage cycle III	Proteinogenic Amino Acid Biosynthesis	Amino Acid Biosynthesis	Biosynthesis
PWY-7371	0.405627	-2.24753	3.0328	-0.741076	0.458647	0.712277	1,4-dihydroxy-6-naphthoate biosynthesis II	Quinol and Quinone Biosynthesis	Cofactor, Prosthetic Group, Electron Carrier, and Vitamin Biosynthesis	Biosynthesis
PWY-7200	11969	0.112181	0.154041	0.728257	0.466456	0.717789	superpathway of pyrimidine deoxyribonucleoside salvage	Pyrimidine Nucleotide Biosynthesis	Nucleoside and Nucleotide Biosynthesis	Biosynthesis
P221-PWY	0.38685	-2.21638	3.03378	-0.730567	0.465043	0.717789	octane oxidation	octane oxidation	Degradation/Utilization/Assimilation - Other	Degradation/Utilization/Assimilation
PWY-7197	19851.2	0.165239	0.236261	0.699393	0.484306	0.739986	pyrimidine deoxyribonucleotide phosphorylation	Pyrimidine Nucleotide Biosynthesis	Nucleoside and Nucleotide Biosynthesis	Biosynthesis
PWY-7199	8500.6	-0.161593	0.233534	-0.691943	0.488973	0.739986	pyrimidine deoxyribonucleosides salvage	Pyrimidine Nucleotide Biosynthesis	Nucleoside and Nucleotide Biosynthesis	Biosynthesis
PWY-7234	13815.2	-0.216637	0.312269	-0.693749	0.487839	0.739986	inosine-5'-phosphate biosynthesis III	Purine Nucleotide Biosynthesis	Nucleoside and Nucleotide Biosynthesis	Biosynthesis
FASYN-ELONG-PWY	5947.16	0.242519	0.355641	0.68192	0.49529	0.741426	fatty acid elongation -- saturated	Fatty Acid Biosynthesis	Fatty Acid and Lipid Biosynthesis	Biosynthesis
GLUCONEO-PWY	17458.7	0.160136	0.2369	0.675965	0.499063	0.741426	gluconeogenesis I	Sugar Biosynthesis	Carbohydrate Biosynthesis	Biosynthesis
PWY-7220	34719.1	-0.102492	0.151749	-0.675406	0.499418	0.741426	adenosine deoxyribonucleotides de novo biosynthesis II	2'-Deoxyribonucleotide Biosynthesis	Nucleoside and Nucleotide Biosynthesis	Biosynthesis
PWY-7222	34719.1	-0.102492	0.151749	-0.675406	0.499418	0.741426	guanosine deoxyribonucleotides de novo biosynthesis II	2'-Deoxyribonucleotide Biosynthesis	Nucleoside and Nucleotide Biosynthesis	Biosynthesis
PWY-7332	74.0215	0.795415	1.20542	0.659864	0.509341	0.751363	superpathway of UDP-N-acetylglucosamine-derived O-antigen building blocks biosynthesis	Sugar Biosynthesis	Carbohydrate Biosynthesis	Biosynthesis
BIOTIN-BIOSYNTHESIS-PWY	3479.11	0.276823	0.420736	0.657951	0.51057	0.751363	biotin biosynthesis I	Vitamin Biosynthesis	Cofactor, Prosthetic Group, Electron Carrier, and Vitamin Biosynthesis	Biosynthesis
PWYG-321	4350.76	0.264105	0.409169	0.645467	0.518625	0.759898	mycolate biosynthesis	Fatty Acid Biosynthesis	Fatty Acid and Lipid Biosynthesis	Biosynthesis
ARGORNPROST-PWY	1561.86	0.36729	0.604749	0.607342	0.543624	0.761286	L-arginine degradation (Stickland reaction)	Proteinogenic Amino Acid Degradation	Amino Acid Degradation	Degradation/Utilization/Assimilation
ARGDEG-PWY	2050	0.278205	0.458978	0.606141	0.544421	0.761286	superpathway of L-arginine, putrescine, and 4-aminobutanoate degradation	Proteinogenic Amino Acid Degradation	Amino Acid Degradation	Degradation/Utilization/Assimilation
ORNARGDEG-PWY	2050	0.278205	0.458978	0.606141	0.544421	0.761286	superpathway of L-arginine and L-ornithine degradation	Proteinogenic Amino Acid Degradation	Amino Acid Degradation	Degradation/Utilization/Assimilation
FASYN-INITIAL-PWY	3251.55	0.274073	0.434746	0.630421	0.528419	0.761286	superpathway of fatty acid biosynthesis initiation (E. coli)	Fatty Acid Biosynthesis	Fatty Acid and Lipid Biosynthesis	Biosynthesis
PWY0-1415	2096.62	0.272669	0.439733	0.620079	0.535206	0.761286	superpathway of heme b biosynthesis from uroporphyrinogen-III	Porphyrin Compound Biosynthesis	Cofactor, Prosthetic Group, Electron Carrier, and Vitamin Biosynthesis	Biosynthesis
PWY-6519	2948.26	0.272445	0.43901	0.62059	0.53487	0.761286	8-amino-7-oxononanoate biosynthesis I	8-Amino-7-oxononanoate Biosynthesis	Other Biosynthesis	Biosynthesis
PWY-6282	3787.87	0.269444	0.422834	0.637234	0.523973	0.761286	palmitoleate biosynthesis I (from (5Z)-dodec-5-enoate)	Fatty Acid Biosynthesis	Fatty Acid and Lipid Biosynthesis	Biosynthesis
PWY-6703	6839.26	0.255295	0.416901	0.612363	0.540298	0.761286	preQ0 biosynthesis	preQ0 biosynthesis	Secondary Metabolite Biosynthesis	Biosynthesis
PWY-7377	5821.38	0.229327	0.371386	0.617489	0.536912	0.761286	cob(II)yrinate a,c-diamide biosynthesis I (early cobalt insertion)	cob(II)yrinate a,c-diamide biosynthesis	Cofactor, Prosthetic Group, Electron Carrier, and Vitamin Biosynthesis	Biosynthesis
PWY-6891	16048.2	-0.169665	0.270879	-0.62635	0.531085	0.761286	thiazole biosynthesis II (aerobic bacteria)	Vitamin Biosynthesis	Cofactor, Prosthetic Group, Electron Carrier, and Vitamin Biosynthesis	Biosynthesis
PWY-5705	863.625	-0.297166	0.467701	-0.635375	0.525184	0.761286	allantoin degradation to glyoxylate III	Allantoin Degradation	Amine and Polyamine Degradation	Degradation/Utilization/Assimilation
PWY-6471	16618.3	-0.164406	0.279145	-0.588963	0.555886	0.774105	peptidoglycan biosynthesis IV (Enterococcus faecium)	Cell Wall Biosynthesis	Cell Structure Biosynthesis	Biosynthesis
PWY0-41	623.828	0.290862	0.496835	0.58543	0.558259	0.774211	allantoin degradation IV (anaerobic)	Allantoin Degradation	Amine and Polyamine Degradation	Degradation/Utilization/Assimilation
PWY-7374	0.252682	-1.69667	3.05011	-0.556264	0.578031	0.795087	1,4-dihydroxy-6-naphthoate biosynthesis I	Quinol and Quinone Biosynthesis	Cofactor, Prosthetic Group, Electron Carrier, and Vitamin Biosynthesis	Biosynthesis
PWY-4361	0.273057	-1.70006	3.05004	-0.557389	0.577262	0.795087	S-methyl-5-thio-α-D-ribose 1-phosphate degradation I	S-methyl-5-thio-alpha-D-ribose 1-phosphate degradation	Nucleoside and Nucleotide Degradation	Degradation/Utilization/Assimilation
ENTBACSYN-PWY	3594.03	0.182512	0.347084	0.525843	0.598998	0.820578	enterobactin biosynthesis	Siderophore Biosynthesis	Secondary Metabolite Biosynthesis	Biosynthesis
DENOVOPURINE2-PWY	24359.3	-0.0953474	0.185539	-0.513894	0.607326	0.828543	superpathway of purine nucleotides de novo biosynthesis II	Purine Nucleotide Biosynthesis	Nucleoside and Nucleotide Biosynthesis	Biosynthesis
PWY0-781	16736.3	-0.103168	0.202917	-0.508427	0.611154	0.828543	aspartate superpathway	Superpathways	Superpathways	Superpathways
PWY-7616	0.207461	-1.54741	3.05237	-0.506953	0.612188	0.828543	methanol oxidation to carbon dioxide	methanol oxidation to carbon dioxide	Alcohol Degradation	Degradation/Utilization/Assimilation
ORNDEG-PWY	1804.6	-0.25126	0.500782	-0.501735	0.615854	0.830171	superpathway of ornithine degradation	superpathway of ornithine degradation	Amine and Polyamine Degradation	Degradation/Utilization/Assimilation
PWY-6969	7770.83	-0.151678	0.311982	-0.486176	0.626843	0.841617	TCA cycle V (2-oxoglutarate:ferredoxin oxidoreductase)	TCA cycle V (2-oxoglutarate:ferredoxin oxidoreductase)	TCA cycle	Generation of Precursor Metabolite and Energy
PWY0-845	2726.89	0.206759	0.446378	0.463192	0.643227	0.860188	superpathway of pyridoxal 5'-phosphate biosynthesis and salvage	Vitamin Biosynthesis	Cofactor, Prosthetic Group, Electron Carrier, and Vitamin Biosynthesis	Biosynthesis
PWY-5154	5048.89	0.157716	0.349229	0.451611	0.651549	0.866783	L-arginine biosynthesis III (via N-acetyl-L-citrulline)	Proteinogenic Amino Acid Biosynthesis	Amino Acid Biosynthesis	Biosynthesis
SULFATE-CYS-PWY	4039.99	-0.159034	0.35753	-0.444813	0.656455	0.866783	superpathway of sulfate assimilation and cysteine biosynthesis	Sulfur Compound Metabolism	Inorganic Nutrient Metabolism	Degradation/Utilization/Assimilation
SO4ASSIM-PWY	2209.47	-0.188178	0.425685	-0.442059	0.658447	0.866783	assimilatory sulfate reduction I	Sulfur Compound Metabolism	Inorganic Nutrient Metabolism	Degradation/Utilization/Assimilation
PWY-7003	1537.43	-0.281116	0.632818	-0.444229	0.656877	0.866783	glycerol degradation to butanol	Fermentation to Alcohols	Fermentation	Generation of Precursor Metabolite and Energy
PWY-5861	2060.19	-0.161145	0.36752	-0.438465	0.661049	0.866824	superpathway of demethylmenaquinol-8 biosynthesis I	Quinol and Quinone Biosynthesis	Cofactor, Prosthetic Group, Electron Carrier, and Vitamin Biosynthesis	Biosynthesis
PWY-6629	6774.48	0.124441	0.288167	0.431836	0.665861	0.869748	superpathway of L-tryptophan biosynthesis	Proteinogenic Amino Acid Biosynthesis	Amino Acid Biosynthesis	Biosynthesis
PWY-7090	0.348741	1.27332	3.03259	0.419878	0.674574	0.877728	UDP-2,3-diacetamido-2,3-dideoxy-α-D-mannuronate biosynthesis	Sugar Biosynthesis	Carbohydrate Biosynthesis	Biosynthesis
PYRIDOXSYN-PWY	1784.06	0.197268	0.479066	0.411776	0.680504	0.879654	pyridoxal 5'-phosphate biosynthesis I	Vitamin Biosynthesis	Cofactor, Prosthetic Group, Electron Carrier, and Vitamin Biosynthesis	Biosynthesis
GLYCOLYSIS-E-D	9363.13	0.117082	0.285061	0.410724	0.681275	0.879654	superpathway of glycolysis and the Entner-Doudoroff pathway	superpathway of glycolysis and the Entner-Doudoroff pathway	superpathway of glycolysis and the Entner-Doudoroff pathway	Generation of Precursor Metabolite and Energy
AEROBACTINSYN-PWY	66.1212	0.379892	0.984342	0.385935	0.699545	0.881689	aerobactin biosynthesis	Siderophore Biosynthesis	Secondary Metabolite Biosynthesis	Biosynthesis
ECASYN-PWY	2046.84	0.185513	0.462016	0.40153	0.68803	0.881689	enterobacterial common antigen biosynthesis	Lipopolysaccharide Biosynthesis	Cell Structure Biosynthesis	Biosynthesis
UBISYN-PWY	1797.47	0.173634	0.456667	0.380221	0.703781	0.881689	superpathway of ubiquinol-8 biosynthesis (prokaryotic)	Quinol and Quinone Biosynthesis	Cofactor, Prosthetic Group, Electron Carrier, and Vitamin Biosynthesis	Biosynthesis
PWY-5855	1894.75	0.172991	0.452267	0.382496	0.702093	0.881689	ubiquinol-7 biosynthesis (prokaryotic)	Quinol and Quinone Biosynthesis	Cofactor, Prosthetic Group, Electron Carrier, and Vitamin Biosynthesis	Biosynthesis
PWY-5856	1894.75	0.172991	0.452267	0.382496	0.702093	0.881689	ubiquinol-9 biosynthesis (prokaryotic)	Quinol and Quinone Biosynthesis	Cofactor, Prosthetic Group, Electron Carrier, and Vitamin Biosynthesis	Biosynthesis
PWY-5857	1894.75	0.172991	0.452267	0.382496	0.702093	0.881689	ubiquinol-10 biosynthesis (prokaryotic)	Quinol and Quinone Biosynthesis	Cofactor, Prosthetic Group, Electron Carrier, and Vitamin Biosynthesis	Biosynthesis
PWY-6708	1894.75	0.172991	0.452267	0.382496	0.702093	0.881689	ubiquinol-8 biosynthesis (prokaryotic)	Quinol and Quinone Biosynthesis	Cofactor, Prosthetic Group, Electron Carrier, and Vitamin Biosynthesis	Biosynthesis
PWY-5918	3614.64	0.144457	0.368514	0.391998	0.69506	0.881689	superpathay of heme b biosynthesis from glutamate	Porphyrin Compound Biosynthesis	Cofactor, Prosthetic Group, Electron Carrier, and Vitamin Biosynthesis	Biosynthesis
PWY-6151	17827.8	0.0861478	0.230165	0.374287	0.708191	0.883927	S-adenosyl-L-methionine cycle I	Proteinogenic Amino Acid Biosynthesis	Amino Acid Biosynthesis	Biosynthesis
PWY-6609	26315.3	0.0648194	0.177329	0.365532	0.714715	0.888778	adenine and adenosine salvage III	Purine Nucleotide Biosynthesis	Nucleoside and Nucleotide Biosynthesis	Biosynthesis
PPGPPMET-PWY	3009.75	0.151553	0.439912	0.344508	0.730464	0.891907	ppGpp biosynthesis	ppGpp biosynthesis	Metabolic Regulator Biosynthesis	Biosynthesis
PWY-7196	20709.4	0.0654806	0.188226	0.347884	0.727927	0.891907	superpathway of pyrimidine ribonucleosides salvage	Pyrimidine Nucleotide Biosynthesis	Nucleoside and Nucleotide Biosynthesis	Biosynthesis
PWY-5973	28500.5	-0.0620856	0.175272	-0.354225	0.72317	0.891907	cis-vaccenate biosynthesis	Fatty Acid Biosynthesis	Fatty Acid and Lipid Biosynthesis	Biosynthesis
PWY-841	23410.6	-0.0639623	0.18404	-0.347545	0.728182	0.891907	superpathway of purine nucleotides de novo biosynthesis I	Purine Nucleotide Biosynthesis	Nucleoside and Nucleotide Biosynthesis	Biosynthesis
PWY-6749	0.792174	-1.04251	3.01029	-0.346315	0.729106	0.891907	CMP-legionaminate biosynthesis I	Sugar Biosynthesis	Carbohydrate Biosynthesis	Biosynthesis
GLYCOLYSIS-TCA-GLYOX-BYPASS	4957.07	0.121877	0.361738	0.33692	0.736177	0.895638	superpathway of glycolysis, pyruvate dehydrogenase, TCA, and glyoxylate bypass	superpathway of glycolysis, pyruvate dehydrogenase, TCA, and glyoxylate bypass	superpathway of glycolysis, pyruvate dehydrogenase, TCA, and glyoxylate bypass	Generation of Precursor Metabolite and Energy
HEME-BIOSYNTHESIS-II	1773.95	0.142908	0.435583	0.328084	0.742848	0.900503	heme b biosynthesis I (aerobic)	Porphyrin Compound Biosynthesis	Cofactor, Prosthetic Group, Electron Carrier, and Vitamin Biosynthesis	Biosynthesis
PWY0-1338	1437.69	0.153615	0.491073	0.312814	0.754422	0.903584	polymyxin resistance	Lipopolysaccharide Biosynthesis	Cell Structure Biosynthesis	Biosynthesis
METHGLYUT-PWY	1613.64	0.14828	0.493658	0.30037	0.763895	0.903584	superpathway of methylglyoxal degradation	superpathway of methylglyoxal degradation	Aldehyde Degradation	Degradation/Utilization/Assimilation
ALL-CHORISMATE-PWY	2699.72	0.108161	0.398915	0.271138	0.786285	0.903584	superpathway of chorismate metabolism	Superpathways	Superpathways	Superpathways
PWY-6507	3055.35	0.103963	0.402809	0.258095	0.796334	0.903584	4-deoxy-L-threo-hex-4-enopyranuronate degradation	Sugar Derivative Degradation	Secondary Metabolite Degradation	Degradation/Utilization/Assimilation
P23-PWY	5532.57	0.0795546	0.282996	0.281115	0.778622	0.903584	reductive TCA cycle I	CO2 Fixation	C1 Compound Utilization and Assimilation	Degradation/Utilization/Assimilation
P441-PWY	10203.1	0.0603839	0.212613	0.284008	0.776404	0.903584	superpathway of N-acetylneuraminate degradation	superpathway of N-acetylneuraminate degradation	Carboxylate Degradation	Degradation/Utilization/Assimilation
PWY-7228	21277.4	0.0533482	0.202475	0.26348	0.79218	0.903584	superpathway of guanosine nucleotides de novo biosynthesis I	Purine Nucleotide Biosynthesis	Nucleoside and Nucleotide Biosynthesis	Biosynthesis
PWY0-166	18100.4	-0.0504826	0.168312	-0.299934	0.764228	0.903584	superpathway of pyrimidine deoxyribonucleotides de novo biosynthesis (E. coli)	2'-Deoxyribonucleotide Biosynthesis	Nucleoside and Nucleotide Biosynthesis	Biosynthesis
PWY-7663	27563.6	-0.0521675	0.171117	-0.304865	0.760469	0.903584	gondoate biosynthesis (anaerobic)	Fatty Acid Biosynthesis	Fatty Acid and Lipid Biosynthesis	Biosynthesis
PWY0-162	25459.3	-0.0553842	0.197847	-0.279935	0.779528	0.903584	superpathway of pyrimidine ribonucleotides de novo biosynthesis	Pyrimidine Nucleotide Biosynthesis	Nucleoside and Nucleotide Biosynthesis	Biosynthesis
DTDPRHAMSYN-PWY	14221.3	-0.067152	0.22553	-0.297752	0.765892	0.903584	dTDP-L-rhamnose biosynthesis	Sugar Biosynthesis	Carbohydrate Biosynthesis	Biosynthesis
PWY-5897	2216.68	-0.0916517	0.35349	-0.259277	0.795422	0.903584	superpathway of menaquinol-11 biosynthesis	Quinol and Quinone Biosynthesis	Cofactor, Prosthetic Group, Electron Carrier, and Vitamin Biosynthesis	Biosynthesis
PWY-5898	2216.68	-0.0916517	0.35349	-0.259277	0.795422	0.903584	superpathway of menaquinol-12 biosynthesis	Quinol and Quinone Biosynthesis	Cofactor, Prosthetic Group, Electron Carrier, and Vitamin Biosynthesis	Biosynthesis
PWY-5899	2216.68	-0.0916517	0.35349	-0.259277	0.795422	0.903584	superpathway of menaquinol-13 biosynthesis	Quinol and Quinone Biosynthesis	Cofactor, Prosthetic Group, Electron Carrier, and Vitamin Biosynthesis	Biosynthesis
PWY-5840	2332.42	-0.0957754	0.345813	-0.276957	0.781813	0.903584	superpathway of menaquinol-7 biosynthesis	Quinol and Quinone Biosynthesis	Cofactor, Prosthetic Group, Electron Carrier, and Vitamin Biosynthesis	Biosynthesis
NAD-BIOSYNTHESIS-II	2523.33	-0.102628	0.39524	-0.259661	0.795125	0.903584	NAD salvage pathway III (to nicotinamide riboside)	NAD Metabolism	Cofactor, Prosthetic Group, Electron Carrier, and Vitamin Biosynthesis	Biosynthesis
PWY-5860	1999.82	-0.108185	0.386421	-0.279966	0.779503	0.903584	superpathway of demethylmenaquinol-6 biosynthesis I	Quinol and Quinone Biosynthesis	Cofactor, Prosthetic Group, Electron Carrier, and Vitamin Biosynthesis	Biosynthesis
PWY-5862	1999.82	-0.108185	0.386421	-0.279966	0.779503	0.903584	superpathway of demethylmenaquinol-9 biosynthesis	Quinol and Quinone Biosynthesis	Cofactor, Prosthetic Group, Electron Carrier, and Vitamin Biosynthesis	Biosynthesis
PWY-5415	272.767	-0.277845	0.913644	-0.304106	0.761047	0.903584	catechol degradation I (meta-cleavage pathway)	Catechol Degradation	Aromatic Compound Degradation	Degradation/Utilization/Assimilation
PWY-5838	2207.05	-0.089647	0.354081	-0.253182	0.800128	0.904842	superpathway of menaquinol-8 biosynthesis I	Quinol and Quinone Biosynthesis	Cofactor, Prosthetic Group, Electron Carrier, and Vitamin Biosynthesis	Biosynthesis
PWY-6545	17128.1	0.0621391	0.259189	0.239744	0.810528	0.910533	pyrimidine deoxyribonucleotides de novo biosynthesis III	2'-Deoxyribonucleotide Biosynthesis	Nucleoside and Nucleotide Biosynthesis	Biosynthesis
GOLPDLCAT-PWY	560.495	-0.154799	0.645806	-0.2397	0.810563	0.910533	superpathway of glycerol degradation to 1,3-propanediol	Glycerol Degradation	Alcohol Degradation	Degradation/Utilization/Assimilation
TCA-GLYOX-BYPASS	3198.16	0.089921	0.401429	0.224002	0.822756	0.918108	superpathway of glyoxylate bypass and TCA	superpathway of glyoxylate bypass and TCA	TCA cycle	Generation of Precursor Metabolite and Energy
PWY-5345	3848.64	-0.0857283	0.381396	-0.224775	0.822154	0.918108	superpathway of L-methionine biosynthesis (by sulfhydrylation)	Proteinogenic Amino Acid Biosynthesis	Amino Acid Biosynthesis	Biosynthesis
ASPASN-PWY	15301.3	-0.0409532	0.199682	-0.205092	0.837501	0.919341	superpathway of L-aspartate and L-asparagine biosynthesis	superpathway of L-aspartate and L-asparagine biosynthesis	Amino Acid Biosynthesis	Biosynthesis
DENITRIFICATION-PWY	0.0518651	-0.635493	3.05566	-0.207973	0.83525	0.919341	nitrate reduction I (denitrification)	Nitrogen Compound Metabolism	Inorganic Nutrient Metabolism	Degradation/Utilization/Assimilation
DHGLUCONATE-PYR-CAT-PWY	0.0518651	-0.635493	3.05566	-0.207973	0.83525	0.919341	glucose degradation (oxidative)	Sugar Degradation	Carbohydrate Degradation	Degradation/Utilization/Assimilation
PWY-5028	0.0518651	-0.635493	3.05566	-0.207973	0.83525	0.919341	L-histidine degradation II	Proteinogenic Amino Acid Degradation	Amino Acid Degradation	Degradation/Utilization/Assimilation
PWY-6660	0.0518651	-0.635493	3.05566	-0.207973	0.83525	0.919341	2-heptyl-3-hydroxy-4(1H)-quinolone biosynthesis	2-heptyl-3-hydroxy-4(1H)-quinolone biosynthesis	Secondary Metabolite Biosynthesis	Biosynthesis
P562-PWY	403.286	0.114229	0.602406	0.189622	0.849605	0.929601	myo-inositol degradation I	Sugar Derivative Degradation	Secondary Metabolite Degradation	Degradation/Utilization/Assimilation
P161-PWY	18942.5	-0.0418468	0.256949	-0.16286	0.870628	0.94952	acetylene degradation	Fermentation to Acetate	Carboxylate Degradation	Degradation/Utilization/Assimilation
P261-PWY	0.102798	0.40644	3.05566	0.133012	0.894184	0.949774	coenzyme M biosynthesis I	Coenzyme M Biosynthesis	Cofactor, Prosthetic Group, Electron Carrier, and Vitamin Biosynthesis	Biosynthesis
PWY-6143	0.118751	0.40644	3.05566	0.133012	0.894184	0.949774	CMP-pseudaminate biosynthesis	Sugar Biosynthesis	Carbohydrate Biosynthesis	Biosynthesis
PWY-7031	0.118751	0.40644	3.05566	0.133012	0.894184	0.949774	protein N-glycosylation (bacterial)	Glycan Biosynthesis	Carbohydrate Biosynthesis	Biosynthesis
PWY-7539	11153.6	0.0376505	0.282185	0.133425	0.893858	0.949774	6-hydroxymethyl-dihydropterin diphosphate biosynthesis III (Chlamydia)	Vitamin Biosynthesis	Cofactor, Prosthetic Group, Electron Carrier, and Vitamin Biosynthesis	Biosynthesis
TRPSYN-PWY	9628.88	-0.0428307	0.32838	-0.13043	0.896226	0.949774	L-tryptophan biosynthesis	Proteinogenic Amino Acid Biosynthesis	Amino Acid Biosynthesis	Biosynthesis
FUC-RHAMCAT-PWY	3179.78	-0.0473483	0.310771	-0.152357	0.878905	0.949774	superpathway of fucose and rhamnose degradation	Superpathways	Superpathways	Superpathways
PWY-5845	2159.77	-0.0512725	0.36782	-0.139396	0.889137	0.949774	superpathway of menaquinol-9 biosynthesis	Quinol and Quinone Biosynthesis	Cofactor, Prosthetic Group, Electron Carrier, and Vitamin Biosynthesis	Biosynthesis
PWY-5850	2159.77	-0.0512725	0.36782	-0.139396	0.889137	0.949774	superpathway of menaquinol-6 biosynthesis I	Quinol and Quinone Biosynthesis	Cofactor, Prosthetic Group, Electron Carrier, and Vitamin Biosynthesis	Biosynthesis
PWY-5896	2159.77	-0.0512725	0.36782	-0.139396	0.889137	0.949774	superpathway of menaquinol-10 biosynthesis	Quinol and Quinone Biosynthesis	Cofactor, Prosthetic Group, Electron Carrier, and Vitamin Biosynthesis	Biosynthesis
TYRFUMCAT-PWY	1.42476	0.337236	2.95192	0.114243	0.909045	0.958918	L-tyrosine degradation I	Proteinogenic Amino Acid Degradation	Amino Acid Degradation	Degradation/Utilization/Assimilation
PWY-5863	1874.45	0.0475218	0.422977	0.112351	0.910545	0.958918	superpathway of phylloquinol biosynthesis	Quinol and Quinone Biosynthesis	Cofactor, Prosthetic Group, Electron Carrier, and Vitamin Biosynthesis	Biosynthesis
PWY-6125	22703.2	0.0207113	0.199878	0.10362	0.917471	0.963202	superpathway of guanosine nucleotides de novo biosynthesis II	Purine Nucleotide Biosynthesis	Nucleoside and Nucleotide Biosynthesis	Biosynthesis
PWY-5837	1671.76	0.0416974	0.433186	0.0962574	0.923316	0.966328	2-carboxy-1,4-naphthoquinol biosynthesis	Quinol and Quinone Biosynthesis	Cofactor, Prosthetic Group, Electron Carrier, and Vitamin Biosynthesis	Biosynthesis
PWY-7315	2811.41	-0.0373941	0.408669	-0.0915022	0.927094	0.967277	dTDP-N-acetylthomosamine biosynthesis	Sugar Biosynthesis	Carbohydrate Biosynthesis	Biosynthesis
POLYAMSYN-PWY	5620.23	-0.0275146	0.3177	-0.0866056	0.930985	0.968339	superpathway of polyamine biosynthesis I	superpathway of polyamine biosynthesis I	Amine and Polyamine Biosynthesis	Biosynthesis
GLYCOL-GLYOXDEG-PWY	1787.07	-0.0347337	0.467131	-0.0743554	0.940728	0.975462	superpathway of glycol metabolism and degradation	superpathway of glycol metabolism and degradation	Alcohol Degradation	Degradation/Utilization/Assimilation
ARG+POLYAMINE-SYN	7840.16	0.0109023	0.273632	0.0398431	0.968218	0.992077	superpathway of arginine and polyamine biosynthesis	superpathway of arginine and polyamine biosynthesis	Amine and Polyamine Biosynthesis	Biosynthesis
PWY-5659	8028.64	-0.0146135	0.341491	-0.0427933	0.965866	0.992077	GDP-mannose biosynthesis	Sugar Biosynthesis	Carbohydrate Biosynthesis	Biosynthesis
PWY-5180	730.363	-0.0276313	0.7003	-0.0394563	0.968527	0.992077	toluene degradation I (aerobic) (via o-cresol)	Toluene Degradation	Aromatic Compound Degradation	Degradation/Utilization/Assimilation
PWY-5182	730.363	-0.0276313	0.7003	-0.0394563	0.968527	0.992077	toluene degradation II (aerobic) (via 4-methylcatechol)	Toluene Degradation	Aromatic Compound Degradation	Degradation/Utilization/Assimilation
PWY-6147	10026.3	0.0111889	0.322705	0.0346723	0.972341	0.992966	6-hydroxymethyl-dihydropterin diphosphate biosynthesis I	Vitamin Biosynthesis	Cofactor, Prosthetic Group, Electron Carrier, and Vitamin Biosynthesis	Biosynthesis
PWY-6628	11989	0.00673074	0.229815	0.0292877	0.976635	0.994339	superpathway of L-phenylalanine biosynthesis	Proteinogenic Amino Acid Biosynthesis	Amino Acid Biosynthesis	Biosynthesis
PWY-6630	11980.3	0.00514218	0.229708	0.0223857	0.98214	0.995893	superpathway of L-tyrosine biosynthesis	Proteinogenic Amino Acid Biosynthesis	Amino Acid Biosynthesis	Biosynthesis
THREOCAT-PWY	1036.36	-0.0102596	0.559842	-0.0183258	0.985379	0.995893	superpathway of L-threonine metabolism	Proteinogenic Amino Acid Degradation	Amino Acid Degradation	Degradation/Utilization/Assimilation
PWY-3781	297.545	-0.0257243	1.58217	-0.0162589	0.987028	0.995893	aerobic respiration I (cytochrome c)	aerobic respiration I (cytochrome c)	Electron Transfer	Generation of Precursor Metabolite and Energy
PWY-5989	3369.08	0.0035245	0.422288	0.0083462	0.993341	0.996297	stearate biosynthesis II (bacteria and plants)	Fatty Acid Biosynthesis	Fatty Acid and Lipid Biosynthesis	Biosynthesis
RIBOSYN2-PWY	20788.3	-0.00185117	0.212987	-0.00869147	0.993065	0.996297	flavin biosynthesis I (bacteria and plants)	Vitamin Biosynthesis	Cofactor, Prosthetic Group, Electron Carrier, and Vitamin Biosynthesis	Biosynthesis
AST-PWY	1361.87	0.0012167	0.504732	0.00241059	0.998077	0.998077	L-arginine degradation II (AST pathway)	Proteinogenic Amino Acid Degradation	Amino Acid Degradation	Degradation/Utilization/Assimilation
CHLOROPHYLL-SYN	0	NA	NA	NA	NA	NA	3,8-divinyl-chlorophyllide a biosynthesis I (aerobic, light-dependent)	Porphyrin Compound Biosynthesis	Cofactor, Prosthetic Group, Electron Carrier, and Vitamin Biosynthesis	Biosynthesis
KETOGLUCONMET-PWY	0	NA	NA	NA	NA	NA	ketogluconate metabolism	Sugar Acid Degradation	Carboxylate Degradation	Degradation/Utilization/Assimilation
LIPASYN-PWY	0	NA	NA	NA	NA	NA	phospholipases	phospholipases	Fatty Acid and Lipid Degradation	Degradation/Utilization/Assimilation
NADSYN-PWY	0	NA	NA	NA	NA	NA	NAD de novo biosynthesis II (from tryptophan)	NAD Metabolism	Cofactor, Prosthetic Group, Electron Carrier, and Vitamin Biosynthesis	Biosynthesis
P241-PWY	0	NA	NA	NA	NA	NA	coenzyme B biosynthesis	coenzyme B biosynthesis	Cofactor, Prosthetic Group, Electron Carrier, and Vitamin Biosynthesis	Biosynthesis
P621-PWY	0	NA	NA	NA	NA	NA	nylon-6 oligomer degradation	nylon-6 oligomer degradation	Degradation/Utilization/Assimilation - Other	Degradation/Utilization/Assimilation
PWY-1541	0	NA	NA	NA	NA	NA	superpathway of taurine degradation	Nitrogen Compound Metabolism	Inorganic Nutrient Metabolism	Degradation/Utilization/Assimilation
PWY-1622	0	NA	NA	NA	NA	NA	formaldehyde assimilation I (serine pathway)	Formaldehyde Assimilation	C1 Compound Utilization and Assimilation	Degradation/Utilization/Assimilation
PWY-181	0	NA	NA	NA	NA	NA	photorespiration	photorespiration	Photosynthesis	Generation of Precursor Metabolite and Energy
PWY-3661	0	NA	NA	NA	NA	NA	glycine betaine degradation I	Glycine Betaine Degradation	Amine and Polyamine Degradation	Degradation/Utilization/Assimilation
PWY-4722	0	NA	NA	NA	NA	NA	creatinine degradation II	Creatinine Degradation	Amine and Polyamine Degradation	Degradation/Utilization/Assimilation
PWY-5088	0	NA	NA	NA	NA	NA	L-glutamate degradation VIII (to propanoate)	Proteinogenic Amino Acid Degradation	Amino Acid Degradation	Degradation/Utilization/Assimilation
PWY-5178	0	NA	NA	NA	NA	NA	toluene degradation IV (aerobic) (via catechol)	Toluene Degradation	Aromatic Compound Degradation	Degradation/Utilization/Assimilation
PWY-5419	0	NA	NA	NA	NA	NA	catechol degradation to 2-hydroxypentadienoate II	Catechol Degradation	Aromatic Compound Degradation	Degradation/Utilization/Assimilation
PWY-5420	0	NA	NA	NA	NA	NA	catechol degradation II (meta-cleavage pathway)	Catechol Degradation	Aromatic Compound Degradation	Degradation/Utilization/Assimilation
PWY-5430	0	NA	NA	NA	NA	NA	meta cleavage pathway of aromatic compounds	Benzoate Degradation	Aromatic Compound Degradation	Degradation/Utilization/Assimilation
PWY-5529	0	NA	NA	NA	NA	NA	superpathway of bacteriochlorophyll a biosynthesis	Porphyrin Compound Biosynthesis	Cofactor, Prosthetic Group, Electron Carrier, and Vitamin Biosynthesis	Biosynthesis
PWY-5531	0	NA	NA	NA	NA	NA	3,8-divinyl-chlorophyllide a biosynthesis II (anaerobic)	Porphyrin Compound Biosynthesis	Cofactor, Prosthetic Group, Electron Carrier, and Vitamin Biosynthesis	Biosynthesis
PWY-5647	0	NA	NA	NA	NA	NA	2-nitrobenzoate degradation I	Nitroaromatic Compound Degradation	Aromatic Compound Degradation	Degradation/Utilization/Assimilation
PWY-5651	0	NA	NA	NA	NA	NA	L-tryptophan degradation to 2-amino-3-carboxymuconate semialdehyde	Proteinogenic Amino Acid Degradation	Amino Acid Degradation	Degradation/Utilization/Assimilation
PWY-5654	0	NA	NA	NA	NA	NA	2-amino-3-carboxymuconate semialdehyde degradation to 2-hydroxypentadienoate	2-amino-3-carboxymuconate semialdehyde degradation to 2-hydroxypentadienoate	Carboxylate Degradation	Degradation/Utilization/Assimilation
PWY-5655	0	NA	NA	NA	NA	NA	L-tryptophan degradation IX	Proteinogenic Amino Acid Degradation	Amino Acid Degradation	Degradation/Utilization/Assimilation
PWY-5741	0	NA	NA	NA	NA	NA	ethylmalonyl-CoA pathway	ethylmalonyl-CoA pathway	ethylmalonyl-CoA pathway	Generation of Precursor Metabolite and Energy
PWY-5743	0	NA	NA	NA	NA	NA	3-hydroxypropanoate cycle	CO2 Fixation	C1 Compound Utilization and Assimilation	Degradation/Utilization/Assimilation
PWY-5744	0	NA	NA	NA	NA	NA	glyoxylate assimilation	CO2 Fixation	C1 Compound Utilization and Assimilation	Degradation/Utilization/Assimilation
PWY-6107	0	NA	NA	NA	NA	NA	chlorosalicylate degradation	Chloroaromatic Compound Degradation	Aromatic Compound Degradation	Degradation/Utilization/Assimilation
PWY-6210	0	NA	NA	NA	NA	NA	2-aminophenol degradation	2-aminophenol degradation	Aromatic Compound Degradation	Degradation/Utilization/Assimilation
PWY-6397	0	NA	NA	NA	NA	NA	mycolyl-arabinogalactan-peptidoglycan complex biosynthesis	Cell Wall Biosynthesis	Cell Structure Biosynthesis	Biosynthesis
PWY-6505	0	NA	NA	NA	NA	NA	L-tryptophan degradation XII (Geobacillus)	Proteinogenic Amino Acid Degradation	Amino Acid Degradation	Degradation/Utilization/Assimilation
PWY-6641	0	NA	NA	NA	NA	NA	superpathway of sulfolactate degradation	Sulfur Compound Metabolism	Inorganic Nutrient Metabolism	Degradation/Utilization/Assimilation
PWY-6728	0	NA	NA	NA	NA	NA	methylaspartate cycle	methylaspartate cycle	methylaspartate cycle	Generation of Precursor Metabolite and Energy
PWY-6906	0	NA	NA	NA	NA	NA	chitin derivatives degradation	Polysaccharide Degradation	Carbohydrate Degradation	Degradation/Utilization/Assimilation
PWY-6944	0	NA	NA	NA	NA	NA	androstenedione degradation	Steroid Degradation	Fatty Acid and Lipid Degradation	Degradation/Utilization/Assimilation
PWY-7002	0	NA	NA	NA	NA	NA	4-hydroxyacetophenone degradation	4-hydroxyacetophenone degradation	Aromatic Compound Degradation	Degradation/Utilization/Assimilation
PWY-7024	0	NA	NA	NA	NA	NA	superpathway of the 3-hydroxypropanoate cycle	CO2 Fixation	C1 Compound Utilization and Assimilation	Degradation/Utilization/Assimilation
PWY-7046	0	NA	NA	NA	NA	NA	4-coumarate degradation (anaerobic)	Phenolic Compound Degradation	Aromatic Compound Degradation	Degradation/Utilization/Assimilation
PWY-7159	0	NA	NA	NA	NA	NA	3,8-divinyl-chlorophyllide a biosynthesis III (aerobic, light independent)	Porphyrin Compound Biosynthesis	Cofactor, Prosthetic Group, Electron Carrier, and Vitamin Biosynthesis	Biosynthesis
PWY-722	0	NA	NA	NA	NA	NA	nicotinate degradation I	Nicotinate Degradation	Aromatic Compound Degradation	Degradation/Utilization/Assimilation
PWY-7255	0	NA	NA	NA	NA	NA	ergothioneine biosynthesis I (bacteria)	Ergothioneine Biosynthesis	Secondary Metabolite Biosynthesis	Biosynthesis
PWY-7295	0	NA	NA	NA	NA	NA	L-arabinose degradation IV	Sugar Degradation	Carbohydrate Degradation	Degradation/Utilization/Assimilation
PWY-7347	0	NA	NA	NA	NA	NA	sucrose biosynthesis III	Sugar Biosynthesis	Carbohydrate Biosynthesis	Biosynthesis
PWY-7391	0	NA	NA	NA	NA	NA	isoprene biosynthesis II (engineered)	Terpenoid Biosynthesis	Secondary Metabolite Biosynthesis	Biosynthesis
SUCSYN-PWY	0	NA	NA	NA	NA	NA	sucrose biosynthesis I (from photosynthesis)	Sugar Biosynthesis	Carbohydrate Biosynthesis	Biosynthesis
CRNFORCAT-PWY	0	0	0	0	1	NA	creatinine degradation I	Creatinine Degradation	Amine and Polyamine Degradation	Degradation/Utilization/Assimilation
P101-PWY	0	0	0	0	1	NA	ectoine biosynthesis	ectoine biosynthesis	Amine and Polyamine Biosynthesis	Biosynthesis
P381-PWY	0	0	0	0	1	NA	adenosylcobalamin biosynthesis II (aerobic)	Vitamin Biosynthesis	Cofactor, Prosthetic Group, Electron Carrier, and Vitamin Biosynthesis	Biosynthesis
PWY-5941	0	0	0	0	1	NA	glycogen degradation II	Polysaccharide Degradation	Carbohydrate Degradation	Degradation/Utilization/Assimilation
PWY-6339	0	0	0	0	1	NA	syringate degradation	syringate degradation	Aromatic Compound Degradation	Degradation/Utilization/Assimilation
PWY-7376	0	0	0	0	1	NA	cob(II)yrinate a,c-diamide biosynthesis II (late cobalt incorporation)	cob(II)yrinate a,c-diamide biosynthesis	Cofactor, Prosthetic Group, Electron Carrier, and Vitamin Biosynthesis	Biosynthesis
PWY-7456	0	0	0	0	1	NA	β-(1,4)-mannan degradation	Polysaccharide Degradation	Carbohydrate Degradation	Degradation/Utilization/Assimilation
PWY-5747	393.594	1.51504	0.562283	2.69444	0.0070508	0.0609262	2-methylcitrate cycle II	Propanoate Degradation	Carboxylate Degradation	Degradation/Utilization/Assimilation
PWY0-42	374.514	1.47398	0.570639	2.58303	0.00979364	0.0750104	2-methylcitrate cycle I	Propanoate Degradation	Carboxylate Degradation	Degradation/Utilization/Assimilation
PWY-7094	56.847	3.91412	1.72801	2.26511	0.023506	0.134263	fatty acid salvage	Fatty Acid Biosynthesis	Fatty Acid and Lipid Biosynthesis	Biosynthesis
PWY-7431	482.681	3.66705	1.651	2.22111	0.0263434	0.145116	aromatic biogenic amine degradation (bacteria)	aromatic biogenic amine degradation (bacteria)	Amine and Polyamine Degradation	Degradation/Utilization/Assimilation
PWY-6572	13.8302	4.14211	1.90813	2.17077	0.0299489	0.148468	chondroitin sulfate degradation I (bacterial)	Polysaccharide Degradation	Carbohydrate Degradation	Degradation/Utilization/Assimilation
LPSSYN-PWY	605.874	1.77441	1.13192	1.56762	0.116971	0.320481	superpathway of lipopolysaccharide biosynthesis	superpathway of lipopolysaccharide biosynthesis	Fatty Acid and Lipid Biosynthesis	Biosynthesis
LEU-DEG2-PWY	1.29875	3.35262	2.98441	1.12338	0.261278	0.540188	L-leucine degradation I	Proteinogenic Amino Acid Degradation	Amino Acid Degradation	Degradation/Utilization/Assimilation
P281-PWY	0.771878	2.97956	2.9937	0.995276	0.319602	0.592479	3-phenylpropanoate degradation	Phenolic Compound Degradation	Aromatic Compound Degradation	Degradation/Utilization/Assimilation
PWY-6713	0.513988	2.40068	3.00567	0.798718	0.424454	0.674722	L-rhamnose degradation II	Sugar Degradation	Carbohydrate Degradation	Degradation/Utilization/Assimilation
PWY-7373	0.415627	2.08259	3.01456	0.690843	0.489664	0.739986	superpathway of demethylmenaquinol-6 biosynthesis II	Quinol and Quinone Biosynthesis	Cofactor, Prosthetic Group, Electron Carrier, and Vitamin Biosynthesis	Biosynthesis

## Sheet: 15dpi_Deseq2-Results
Pathways	baseMean	log2FoldChange	lfcSE	stat	pvalue	padj	Pathway_name	MetaCyc_Level3	MetaCyc_Level2	MetaCyc_Level1
PWY-7254	3108.71	-2.44007	0.430032	-5.67417	1.39365e-08	4.52763e-06	TCA cycle VII (acetate-producers)	TCA cycle VII (acetate-producers)	TCA cycle	Generation of Precursor Metabolite and Energy
PWY-5180	301.55	-12.6072	2.31682	-5.44161	5.28004e-08	4.52763e-06	toluene degradation I (aerobic) (via o-cresol)	Toluene Degradation	Aromatic Compound Degradation	Degradation/Utilization/Assimilation
PWY-5182	301.55	-12.6072	2.31682	-5.44161	5.28004e-08	4.52763e-06	toluene degradation II (aerobic) (via 4-methylcatechol)	Toluene Degradation	Aromatic Compound Degradation	Degradation/Utilization/Assimilation
PWY-7374	28.302	-21.9055	3.94064	-5.55887	2.71529e-08	4.52763e-06	1,4-dihydroxy-6-naphthoate biosynthesis I	Quinol and Quinone Biosynthesis	Cofactor, Prosthetic Group, Electron Carrier, and Vitamin Biosynthesis	Biosynthesis
PWY-6562	114.64	-11.2286	2.37048	-4.73686	2.17052e-06	0.000148898	norspermidine biosynthesis	norspermidine biosynthesis	Amine and Polyamine Biosynthesis	Biosynthesis
GALLATE-DEGRADATION-I-PWY	49.3874	-10.0504	2.30875	-4.35318	1.34176e-05	0.000354018	gallate degradation II	Gallate Degradation	Aromatic Compound Degradation	Degradation/Utilization/Assimilation
PWY-6182	52.9849	-10.147	2.32352	-4.3671	1.25906e-05	0.000354018	superpathway of salicylate degradation	superpathway of salicylate degradation	Aromatic Compound Degradation	Degradation/Utilization/Assimilation
PWY-5417	54.1195	-10.1764	2.32471	-4.37752	1.20038e-05	0.000354018	catechol degradation III (ortho-cleavage pathway)	Catechol Degradation	Aromatic Compound Degradation	Degradation/Utilization/Assimilation
PWY-5431	54.1195	-10.1764	2.32471	-4.37752	1.20038e-05	0.000354018	aromatic compounds degradation via β-ketoadipate	Catechol Degradation	Aromatic Compound Degradation	Degradation/Utilization/Assimilation
PWY-6185	55.8259	-10.2197	2.32421	-4.39708	1.09716e-05	0.000354018	4-methylcatechol degradation (ortho cleavage)	4-methylcatechol degradation (ortho cleavage)	Aromatic Compound Degradation	Degradation/Utilization/Assimilation
GALLATE-DEGRADATION-II-PWY	56.8374	-10.245	2.32027	-4.41545	1.008e-05	0.000354018	gallate degradation I	Gallate Degradation	Aromatic Compound Degradation	Degradation/Utilization/Assimilation
METHYLGALLATE-DEGRADATION-PWY	61.6066	-10.3568	2.33079	-4.44346	8.85225e-06	0.000354018	methylgallate degradation	methylgallate degradation	Aromatic Compound Degradation	Degradation/Utilization/Assimilation
PWY-5181	66.7501	-10.4683	2.34094	-4.47182	7.7555e-06	0.000354018	toluene degradation III (aerobic) (via p-cresol)	Toluene Degradation	Aromatic Compound Degradation	Degradation/Utilization/Assimilation
CATECHOL-ORTHO-CLEAVAGE-PWY	47.1987	-9.98648	2.32226	-4.30033	1.70547e-05	0.000417839	catechol degradation to β-ketoadipate	Catechol Degradation	Aromatic Compound Degradation	Degradation/Utilization/Assimilation
PWY-5415	9.53407	-7.88704	1.99482	-3.95375	7.69344e-05	0.00175923	catechol degradation I (meta-cleavage pathway)	Catechol Degradation	Aromatic Compound Degradation	Degradation/Utilization/Assimilation
PWY-6895	2215.26	-2.31701	0.614021	-3.7735	0.000160971	0.00332412	superpathway of thiamine diphosphate biosynthesis II	Vitamin Biosynthesis	Cofactor, Prosthetic Group, Electron Carrier, and Vitamin Biosynthesis	Biosynthesis
PWY-6165	38.2324	-9.67726	2.56847	-3.76771	0.000164752	0.00332412	chorismate biosynthesis II (archaea)	Chorismate Biosynthesis	Aromatic Compound Biosynthesis	Biosynthesis
PWY-1269	1598.83	-2.89804	0.789039	-3.67287	0.00023984	0.00457028	CMP-3-deoxy-D-manno-octulosonate biosynthesis	Sugar Biosynthesis	Carbohydrate Biosynthesis	Biosynthesis
PWY-6263	93.2281	-8.00679	2.1917	-3.65323	0.000258959	0.00467489	superpathway of menaquinol-8 biosynthesis II	Quinol and Quinone Biosynthesis	Cofactor, Prosthetic Group, Electron Carrier, and Vitamin Biosynthesis	Biosynthesis
PROTOCATECHUATE-ORTHO-CLEAVAGE-PWY	80.3796	-7.07085	1.96224	-3.60345	0.000314019	0.00538542	protocatechuate degradation II (ortho-cleavage pathway)	Protocatechuate Degradation	Aromatic Compound Degradation	Degradation/Utilization/Assimilation
GLUCOSE1PMETAB-PWY	2029.09	-2.05321	0.573958	-3.57728	0.000347187	0.00567073	glucose and glucose-1-phosphate degradation	Sugar Degradation	Carbohydrate Degradation	Degradation/Utilization/Assimilation
NAGLIPASYN-PWY	1446.54	-2.94866	0.833784	-3.53648	0.000405501	0.0061635	lipid IVA biosynthesis	Lipopolysaccharide Biosynthesis	Cell Structure Biosynthesis	Biosynthesis
PWY-6467	1439.26	-2.96225	0.838821	-3.53145	0.000413296	0.0061635	Kdo transfer to lipid IVA III (Chlamydia)	Lipopolysaccharide Biosynthesis	Cell Structure Biosynthesis	Biosynthesis
PWY-5532	4.4747	-6.92838	1.97271	-3.51211	0.000444565	0.00627551	nucleoside and nucleotide degradation (archaea)	nucleoside and nucleotide degradation (archaea)	Nucleoside and Nucleotide Degradation	Degradation/Utilization/Assimilation
PWY-7371	45.1325	-8.50088	2.42568	-3.50454	0.000457399	0.00627551	1,4-dihydroxy-6-naphthoate biosynthesis II	Quinol and Quinone Biosynthesis	Cofactor, Prosthetic Group, Electron Carrier, and Vitamin Biosynthesis	Biosynthesis
PWY0-1241	1635.83	-2.7392	0.799509	-3.4261	0.000612307	0.00807774	ADP-L-glycero-β-D-manno-heptose biosynthesis	Sugar Biosynthesis	Carbohydrate Biosynthesis	Biosynthesis
PWY-6628	4432.9	-1.22786	0.36506	-3.36346	0.00076973	0.0094292	superpathway of L-phenylalanine biosynthesis	Proteinogenic Amino Acid Biosynthesis	Amino Acid Biosynthesis	Biosynthesis
PWY-6630	4430.63	-1.2286	0.365178	-3.36438	0.000767168	0.0094292	superpathway of L-tyrosine biosynthesis	Proteinogenic Amino Acid Biosynthesis	Amino Acid Biosynthesis	Biosynthesis
PWY-1861	1182.36	-3.77334	1.13851	-3.31428	0.000918807	0.0108673	formaldehyde assimilation II (assimilatory RuMP Cycle)	Formaldehyde Assimilation	C1 Compound Utilization and Assimilation	Degradation/Utilization/Assimilation
PWY-5154	1810.37	-2.11355	0.696182	-3.03592	0.00239803	0.024965	L-arginine biosynthesis III (via N-acetyl-L-citrulline)	Proteinogenic Amino Acid Biosynthesis	Amino Acid Biosynthesis	Biosynthesis
PWY1G-0	16.4413	-5.2173	1.72486	-3.02476	0.00248832	0.024965	mycothiol biosynthesis	Reductant Biosynthesis	Cofactor, Prosthetic Group, Electron Carrier, and Vitamin Biosynthesis	Biosynthesis
PWY-6383	27.8804	-5.3459	1.76586	-3.02736	0.00246698	0.024965	mono-trans, poly-cis decaprenyl phosphate biosynthesis	Polyprenyl Biosynthesis	Cofactor, Prosthetic Group, Electron Carrier, and Vitamin Biosynthesis	Biosynthesis
RUMP-PWY	795.768	-3.62287	1.21867	-2.97281	0.00295088	0.0273555	formaldehyde oxidation I	Formaldehyde Oxidation	C1 Compound Utilization and Assimilation	Degradation/Utilization/Assimilation
PWY-7007	26.723	-5.28707	1.77356	-2.98105	0.00287257	0.0273555	methyl ketone biosynthesis (engineered)	methyl ketone biosynthesis (engineered)	methyl ketone biosynthesis (engineered)	Generation of Precursor Metabolite and Energy
PWY-3781	91.6485	-5.41341	1.87652	-2.88481	0.00391646	0.0353512	aerobic respiration I (cytochrome c)	aerobic respiration I (cytochrome c)	Electron Transfer	Generation of Precursor Metabolite and Energy
PWY-5677	2412.82	-2.09588	1.41925	-1.47675	0.0039743	0.03577	succinate fermentation to butanoate	Fermentation to Short-Chain Fatty Acids	Fermentation	Generation of Precursor Metabolite and Energy
KETOGLUCONMET-PWY	0.833622	-4.89066	1.72861	-2.82925	0.00466575	0.0410347	ketogluconate metabolism	Sugar Acid Degradation	Carboxylate Degradation	Degradation/Utilization/Assimilation
PWY-7376	0.588959	3.48047	1.07171	3.24758	0.00116391	0.0133074	cob(II)yrinate a,c-diamide biosynthesis II (late cobalt incorporation)	cob(II)yrinate a,c-diamide biosynthesis	Cofactor, Prosthetic Group, Electron Carrier, and Vitamin Biosynthesis	Biosynthesis
PWY-7391	0.415736	3.03503	0.987424	3.07369	0.0021143	0.0233937	isoprene biosynthesis II (engineered)	Terpenoid Biosynthesis	Secondary Metabolite Biosynthesis	Biosynthesis
PWY-5265	298.919	6.30226	2.08847	3.01765	0.00254745	0.024965	peptidoglycan biosynthesis II (staphylococci)	Cell Wall Biosynthesis	Cell Structure Biosynthesis	Biosynthesis
KDO-NAGLIPASYN-PWY	1061.42	-2.45802	0.888685	-2.76591	0.00567644	0.0486755	superpathway of (Kdo)2-lipid A biosynthesis	Lipopolysaccharide Biosynthesis	Cell Structure Biosynthesis	Biosynthesis
FASYN-ELONG-PWY	2298.02	-1.64986	0.611118	-2.69973	0.00693955	0.0572117	fatty acid elongation -- saturated	Fatty Acid Biosynthesis	Fatty Acid and Lipid Biosynthesis	Biosynthesis
PWY-5861	1150.84	-2.3108	0.856937	-2.69658	0.00700552	0.0572117	superpathway of demethylmenaquinol-8 biosynthesis I	Quinol and Quinone Biosynthesis	Cofactor, Prosthetic Group, Electron Carrier, and Vitamin Biosynthesis	Biosynthesis
PWY-7328	1738.51	-1.55154	0.586884	-2.64368	0.00820093	0.0654167	superpathway of UDP-glucose-derived O-antigen building blocks biosynthesis	Sugar Biosynthesis	Carbohydrate Biosynthesis	Biosynthesis
TYRFUMCAT-PWY	0.887608	-4.94669	1.89356	-2.61238	0.00899136	0.0700917	L-tyrosine degradation I	Proteinogenic Amino Acid Degradation	Amino Acid Degradation	Degradation/Utilization/Assimilation
GLUCARDEG-PWY	1288.3	-2.22688	0.863116	-2.58005	0.00987856	0.074826	D-glucarate degradation I	Sugar Acid Degradation	Carboxylate Degradation	Degradation/Utilization/Assimilation
PWY-5920	117.463	-4.8439	1.8814	-2.57462	0.010035	0.074826	superpathway of b heme biosynthesis from glycine	Porphyrin Compound Biosynthesis	Cofactor, Prosthetic Group, Electron Carrier, and Vitamin Biosynthesis	Biosynthesis
DENITRIFICATION-PWY	0.552465	-4.31978	1.69983	-2.54131	0.0110438	0.0805961	nitrate reduction I (denitrification)	Nitrogen Compound Metabolism	Inorganic Nutrient Metabolism	Degradation/Utilization/Assimilation
SO4ASSIM-PWY	1380.87	-2.33133	0.930003	-2.5068	0.012183	0.0827139	assimilatory sulfate reduction I	Sulfur Compound Metabolism	Inorganic Nutrient Metabolism	Degradation/Utilization/Assimilation
PWY-5863	1092.82	-2.34221	0.935536	-2.5036	0.0122938	0.0827139	superpathway of phylloquinol biosynthesis	Quinol and Quinone Biosynthesis	Cofactor, Prosthetic Group, Electron Carrier, and Vitamin Biosynthesis	Biosynthesis
PWY-5837	1028.69	-2.44667	0.977316	-2.50346	0.0122986	0.0827139	2-carboxy-1,4-naphthoquinol biosynthesis	Quinol and Quinone Biosynthesis	Cofactor, Prosthetic Group, Electron Carrier, and Vitamin Biosynthesis	Biosynthesis
PWY-6660	0.569482	-4.36437	1.73515	-2.51527	0.011894	0.0827139	2-heptyl-3-hydroxy-4(1H)-quinolone biosynthesis	2-heptyl-3-hydroxy-4(1H)-quinolone biosynthesis	Secondary Metabolite Biosynthesis	Biosynthesis
PWY-1622	0.670285	-4.60133	1.85502	-2.48048	0.0131206	0.0865458	formaldehyde assimilation I (serine pathway)	Formaldehyde Assimilation	C1 Compound Utilization and Assimilation	Degradation/Utilization/Assimilation
PWY-5860	1086.83	-2.239	0.908573	-2.4643	0.0137282	0.0871994	superpathway of demethylmenaquinol-6 biosynthesis I	Quinol and Quinone Biosynthesis	Cofactor, Prosthetic Group, Electron Carrier, and Vitamin Biosynthesis	Biosynthesis
PWY-5862	1086.83	-2.239	0.908573	-2.4643	0.0137282	0.0871994	superpathway of demethylmenaquinol-9 biosynthesis	Quinol and Quinone Biosynthesis	Cofactor, Prosthetic Group, Electron Carrier, and Vitamin Biosynthesis	Biosynthesis
PWY-7200	3616.01	0.777288	0.320875	2.4224	0.0154183	0.0961539	superpathway of pyrimidine deoxyribonucleoside salvage	Pyrimidine Nucleotide Biosynthesis	Nucleoside and Nucleotide Biosynthesis	Biosynthesis
PWY-3661	0.298506	-3.85859	1.60281	-2.40739	0.016067	0.0966837	glycine betaine degradation I	Glycine Betaine Degradation	Amine and Polyamine Degradation	Degradation/Utilization/Assimilation
P281-PWY	0.460821	-4.08661	1.69421	-2.41211	0.0158605	0.0966837	3-phenylpropanoate degradation	Phenolic Compound Degradation	Aromatic Compound Degradation	Degradation/Utilization/Assimilation
SULFATE-CYS-PWY	1972.19	-1.72033	0.722701	-2.38041	0.0172933	0.100536	superpathway of sulfate assimilation and cysteine biosynthesis	Sulfur Compound Metabolism	Inorganic Nutrient Metabolism	Degradation/Utilization/Assimilation
PWY-6282	1866.32	-1.74615	0.732474	-2.3839	0.0171302	0.100536	palmitoleate biosynthesis I (from (5Z)-dodec-5-enoate)	Fatty Acid Biosynthesis	Fatty Acid and Lipid Biosynthesis	Biosynthesis
PWY-5989	1735.15	-1.72533	0.736402	-2.34292	0.0191334	0.107586	stearate biosynthesis II (bacteria and plants)	Fatty Acid Biosynthesis	Fatty Acid and Lipid Biosynthesis	Biosynthesis
FASYN-INITIAL-PWY	1666.19	-1.83736	0.782448	-2.34822	0.0188636	0.107586	superpathway of fatty acid biosynthesis initiation (E. coli)	Fatty Acid Biosynthesis	Fatty Acid and Lipid Biosynthesis	Biosynthesis
PWY-5345	1746.96	-1.75859	0.754924	-2.32949	0.0198332	0.109722	superpathway of L-methionine biosynthesis (by sulfhydrylation)	Proteinogenic Amino Acid Biosynthesis	Amino Acid Biosynthesis	Biosynthesis
HEME-BIOSYNTHESIS-II	1034.03	-2.20737	0.954244	-2.31321	0.020711	0.11276	heme b biosynthesis I (aerobic)	Porphyrin Compound Biosynthesis	Cofactor, Prosthetic Group, Electron Carrier, and Vitamin Biosynthesis	Biosynthesis
PWY-7664	2151.79	-1.48383	0.663363	-2.23684	0.0252971	0.113673	oleate biosynthesis IV (anaerobic)	Fatty Acid Biosynthesis	Fatty Acid and Lipid Biosynthesis	Biosynthesis
GLYCOLYSIS-TCA-GLYOX-BYPASS	2146.21	-1.51505	0.675057	-2.24432	0.0248116	0.113673	superpathway of glycolysis, pyruvate dehydrogenase, TCA, and glyoxylate bypass	superpathway of glycolysis, pyruvate dehydrogenase, TCA, and glyoxylate bypass	superpathway of glycolysis, pyruvate dehydrogenase, TCA, and glyoxylate bypass	Generation of Precursor Metabolite and Energy
PWY-5918	1649.22	-1.59481	0.697599	-2.28614	0.022246	0.113673	superpathay of heme b biosynthesis from glutamate	Porphyrin Compound Biosynthesis	Cofactor, Prosthetic Group, Electron Carrier, and Vitamin Biosynthesis	Biosynthesis
PWY-5840	1198.97	-1.84993	0.825634	-2.24062	0.0250509	0.113673	superpathway of menaquinol-7 biosynthesis	Quinol and Quinone Biosynthesis	Cofactor, Prosthetic Group, Electron Carrier, and Vitamin Biosynthesis	Biosynthesis
TCA-GLYOX-BYPASS	1611.56	-1.87954	0.83834	-2.24198	0.0249625	0.113673	superpathway of glyoxylate bypass and TCA	superpathway of glyoxylate bypass and TCA	TCA cycle	Generation of Precursor Metabolite and Energy
ALL-CHORISMATE-PWY	1367.97	-1.89644	0.844373	-2.24598	0.0247055	0.113673	superpathway of chorismate metabolism	Superpathways	Superpathways	Superpathways
PWY-5838	1165.61	-1.91128	0.842989	-2.26727	0.0233737	0.113673	superpathway of menaquinol-8 biosynthesis I	Quinol and Quinone Biosynthesis	Cofactor, Prosthetic Group, Electron Carrier, and Vitamin Biosynthesis	Biosynthesis
PWY-5897	1166.1	-1.91208	0.846151	-2.25973	0.0238377	0.113673	superpathway of menaquinol-11 biosynthesis	Quinol and Quinone Biosynthesis	Cofactor, Prosthetic Group, Electron Carrier, and Vitamin Biosynthesis	Biosynthesis
PWY-5898	1166.1	-1.91208	0.846151	-2.25973	0.0238377	0.113673	superpathway of menaquinol-12 biosynthesis	Quinol and Quinone Biosynthesis	Cofactor, Prosthetic Group, Electron Carrier, and Vitamin Biosynthesis	Biosynthesis
PWY-5899	1166.1	-1.91208	0.846151	-2.25973	0.0238377	0.113673	superpathway of menaquinol-13 biosynthesis	Quinol and Quinone Biosynthesis	Cofactor, Prosthetic Group, Electron Carrier, and Vitamin Biosynthesis	Biosynthesis
PWY0-845	1437.57	-2.01147	0.894419	-2.24891	0.0245184	0.113673	superpathway of pyridoxal 5'-phosphate biosynthesis and salvage	Vitamin Biosynthesis	Cofactor, Prosthetic Group, Electron Carrier, and Vitamin Biosynthesis	Biosynthesis
NAD-BIOSYNTHESIS-II	1286.12	-2.11586	0.949209	-2.22908	0.0258086	0.113673	NAD salvage pathway III (to nicotinamide riboside)	NAD Metabolism	Cofactor, Prosthetic Group, Electron Carrier, and Vitamin Biosynthesis	Biosynthesis
AST-PWY	921.042	-2.47975	1.07692	-2.30262	0.0213001	0.113673	L-arginine degradation II (AST pathway)	Proteinogenic Amino Acid Degradation	Amino Acid Degradation	Degradation/Utilization/Assimilation
P261-PWY	0.335143	-3.64768	1.59896	-2.28129	0.0225316	0.113673	coenzyme M biosynthesis I	Coenzyme M Biosynthesis	Cofactor, Prosthetic Group, Electron Carrier, and Vitamin Biosynthesis	Biosynthesis
PWY-5304	102.757	-7.54341	3.38503	-2.22846	0.0258499	0.113673	superpathway of sulfur oxidation (Acidianus ambivalens)	Sulfur Compound Metabolism	Inorganic Nutrient Metabolism	Degradation/Utilization/Assimilation
PWY0-1479	2057.05	-1.29441	0.583616	-2.21791	0.0265609	0.115321	tRNA processing	tRNA processing	Nucleic Acid Processing	Macromolecule Modification
UBISYN-PWY	1083.6	-2.19371	0.995543	-2.20353	0.0275572	0.118151	superpathway of ubiquinol-8 biosynthesis (prokaryotic)	Quinol and Quinone Biosynthesis	Cofactor, Prosthetic Group, Electron Carrier, and Vitamin Biosynthesis	Biosynthesis
TCA	2554.96	-1.23789	0.564001	-2.19484	0.0281748	0.119308	TCA cycle I (prokaryotic)	TCA cycle I (prokaryotic)	TCA cycle	Generation of Precursor Metabolite and Energy
PWY-5855	1122.54	-2.13928	0.986853	-2.16778	0.0301757	0.11987	ubiquinol-7 biosynthesis (prokaryotic)	Quinol and Quinone Biosynthesis	Cofactor, Prosthetic Group, Electron Carrier, and Vitamin Biosynthesis	Biosynthesis
PWY-5856	1122.54	-2.13928	0.986853	-2.16778	0.0301757	0.11987	ubiquinol-9 biosynthesis (prokaryotic)	Quinol and Quinone Biosynthesis	Cofactor, Prosthetic Group, Electron Carrier, and Vitamin Biosynthesis	Biosynthesis
PWY-5857	1122.54	-2.13928	0.986853	-2.16778	0.0301757	0.11987	ubiquinol-10 biosynthesis (prokaryotic)	Quinol and Quinone Biosynthesis	Cofactor, Prosthetic Group, Electron Carrier, and Vitamin Biosynthesis	Biosynthesis
PWY-6708	1122.54	-2.13928	0.986853	-2.16778	0.0301757	0.11987	ubiquinol-8 biosynthesis (prokaryotic)	Quinol and Quinone Biosynthesis	Cofactor, Prosthetic Group, Electron Carrier, and Vitamin Biosynthesis	Biosynthesis
PWY-7373	0.174128	-3.36473	1.54408	-2.17912	0.0293229	0.11987	superpathway of demethylmenaquinol-6 biosynthesis II	Quinol and Quinone Biosynthesis	Cofactor, Prosthetic Group, Electron Carrier, and Vitamin Biosynthesis	Biosynthesis
PWY-7527	0.417234	-3.52948	1.63041	-2.16478	0.0304044	0.11987	L-methionine salvage cycle III	Proteinogenic Amino Acid Biosynthesis	Amino Acid Biosynthesis	Biosynthesis
PYRIDOXSYN-PWY	1023.42	-2.18533	1.02249	-2.13726	0.0325772	0.126977	pyridoxal 5'-phosphate biosynthesis I	Vitamin Biosynthesis	Cofactor, Prosthetic Group, Electron Carrier, and Vitamin Biosynthesis	Biosynthesis
PWY-5845	1117.56	-1.85952	0.879894	-2.11335	0.0345709	0.128889	superpathway of menaquinol-9 biosynthesis	Quinol and Quinone Biosynthesis	Cofactor, Prosthetic Group, Electron Carrier, and Vitamin Biosynthesis	Biosynthesis
PWY-5850	1117.56	-1.85952	0.879894	-2.11335	0.0345709	0.128889	superpathway of menaquinol-6 biosynthesis I	Quinol and Quinone Biosynthesis	Cofactor, Prosthetic Group, Electron Carrier, and Vitamin Biosynthesis	Biosynthesis
PWY-5896	1117.56	-1.85952	0.879894	-2.11335	0.0345709	0.128889	superpathway of menaquinol-10 biosynthesis	Quinol and Quinone Biosynthesis	Cofactor, Prosthetic Group, Electron Carrier, and Vitamin Biosynthesis	Biosynthesis
GLYCOL-GLYOXDEG-PWY	1102.5	-2.19255	1.031	-2.12663	0.0334508	0.128889	superpathway of glycol metabolism and degradation	superpathway of glycol metabolism and degradation	Alcohol Degradation	Degradation/Utilization/Assimilation
PPGPPMET-PWY	1486.56	-1.88896	0.897412	-2.1049	0.0353003	0.130194	ppGpp biosynthesis	ppGpp biosynthesis	Metabolic Regulator Biosynthesis	Biosynthesis
PWY0-1415	1132.46	-2.02995	0.973186	-2.08588	0.0369892	0.134971	superpathway of heme b biosynthesis from uroporphyrinogen-III	Porphyrin Compound Biosynthesis	Cofactor, Prosthetic Group, Electron Carrier, and Vitamin Biosynthesis	Biosynthesis
PWY-6519	1474.72	-1.79629	0.863751	-2.07964	0.0375589	0.135608	8-amino-7-oxononanoate biosynthesis I	8-Amino-7-oxononanoate Biosynthesis	Other Biosynthesis	Biosynthesis
ECASYN-PWY	1113.68	-2.05765	1.00264	-2.05224	0.0401464	0.141961	enterobacterial common antigen biosynthesis	Lipopolysaccharide Biosynthesis	Cell Structure Biosynthesis	Biosynthesis
PWY0-1338	896.962	-2.28851	1.11469	-2.05304	0.0400684	0.141961	polymyxin resistance	Lipopolysaccharide Biosynthesis	Cell Structure Biosynthesis	Biosynthesis
ARGDEG-PWY	1160.35	-2.01308	1.01247	-1.98829	0.0467792	0.162073	superpathway of L-arginine, putrescine, and 4-aminobutanoate degradation	Proteinogenic Amino Acid Degradation	Amino Acid Degradation	Degradation/Utilization/Assimilation
ORNARGDEG-PWY	1160.35	-2.01308	1.01247	-1.98829	0.0467792	0.162073	superpathway of L-arginine and L-ornithine degradation	Proteinogenic Amino Acid Degradation	Amino Acid Degradation	Degradation/Utilization/Assimilation
BIOTIN-BIOSYNTHESIS-PWY	1615.86	-1.6041	0.810804	-1.97841	0.0478825	0.164237	biotin biosynthesis I	Vitamin Biosynthesis	Cofactor, Prosthetic Group, Electron Carrier, and Vitamin Biosynthesis	Biosynthesis
PWY-6609	7302.59	0.586947	0.306962	1.91211	0.0558616	0.18904	adenine and adenosine salvage III	Purine Nucleotide Biosynthesis	Nucleoside and Nucleotide Biosynthesis	Biosynthesis
ORNDEG-PWY	977.046	-1.92564	1.00853	-1.90936	0.0562161	0.18904	superpathway of ornithine degradation	superpathway of ornithine degradation	Amine and Polyamine Degradation	Degradation/Utilization/Assimilation
PWY-6969	2654.35	-1.09131	0.573192	-1.90393	0.0569199	0.189549	TCA cycle V (2-oxoglutarate:ferredoxin oxidoreductase)	TCA cycle V (2-oxoglutarate:ferredoxin oxidoreductase)	TCA cycle	Generation of Precursor Metabolite and Energy
PWY-4361	0.278156	-2.99539	1.58273	-1.89255	0.0584173	0.192665	S-methyl-5-thio-α-D-ribose 1-phosphate degradation I	S-methyl-5-thio-alpha-D-ribose 1-phosphate degradation	Nucleoside and Nucleotide Degradation	Degradation/Utilization/Assimilation
PWY-6876	159.515	6.87159	3.68029	1.86713	0.0618829	0.200244	isopropanol biosynthesis (engineered)	isopropanol biosynthesis (engineered)	isopropanol biosynthesis (engineered)	Generation of Precursor Metabolite and Energy
P105-PWY	2078.24	-1.35185	0.722938	-1.86994	0.0614926	0.200244	TCA cycle IV (2-oxoglutarate decarboxylase)	TCA cycle IV (2-oxoglutarate decarboxylase)	TCA cycle	Generation of Precursor Metabolite and Energy
METHGLYUT-PWY	947.049	-2.18762	1.18037	-1.85333	0.0638344	0.204628	superpathway of methylglyoxal degradation	superpathway of methylglyoxal degradation	Aldehyde Degradation	Degradation/Utilization/Assimilation
PWY0-1296	4119.7	0.694985	0.378166	1.83778	0.0660952	0.209914	purine ribonucleosides degradation	Purine Nucleotide Degradation	Nucleoside and Nucleotide Degradation	Degradation/Utilization/Assimilation
PWY-6151	4783.34	0.56425	0.308584	1.82851	0.0674724	0.212321	S-adenosyl-L-methionine cycle I	Proteinogenic Amino Acid Biosynthesis	Amino Acid Biosynthesis	Biosynthesis
PWY-7090	1.31301	-3.00053	1.66907	-1.79772	0.0722212	0.225199	UDP-2,3-diacetamido-2,3-dideoxy-α-D-mannuronate biosynthesis	Sugar Biosynthesis	Carbohydrate Biosynthesis	Biosynthesis
PWY-5104	8775.87	0.531802	0.29961	1.77498	0.0759007	0.225657	L-isoleucine biosynthesis IV	Proteinogenic Amino Acid Biosynthesis	Amino Acid Biosynthesis	Biosynthesis
HOMOSER-METSYN-PWY	3420.05	-0.628479	0.350994	-1.79057	0.0733623	0.225657	L-methionine biosynthesis I	Proteinogenic Amino Acid Biosynthesis	Amino Acid Biosynthesis	Biosynthesis
GLYCOLYSIS-E-D	4138.51	-0.773287	0.436275	-1.77248	0.0763154	0.225657	superpathway of glycolysis and the Entner-Doudoroff pathway	superpathway of glycolysis and the Entner-Doudoroff pathway	superpathway of glycolysis and the Entner-Doudoroff pathway	Generation of Precursor Metabolite and Energy
HEMESYN2-PWY	1463.17	-1.4309	0.807104	-1.77289	0.0762476	0.225657	heme b biosynthesis II (anaerobic)	Porphyrin Compound Biosynthesis	Cofactor, Prosthetic Group, Electron Carrier, and Vitamin Biosynthesis	Biosynthesis
PWY-7332	22.6793	-3.24912	1.82813	-1.77729	0.0755205	0.225657	superpathway of UDP-N-acetylglucosamine-derived O-antigen building blocks biosynthesis	Sugar Biosynthesis	Carbohydrate Biosynthesis	Biosynthesis
P341-PWY	5.25252	-7.04054	3.95232	-1.78137	0.0748522	0.225657	glycolysis V (Pyrococcus)	glycolysis V (Pyrococcus)	Glycolysis	Generation of Precursor Metabolite and Energy
MET-SAM-PWY	4387.81	-0.516324	0.299571	-1.72354	0.0847901	0.244395	superpathway of S-adenosyl-L-methionine biosynthesis	Superpathways	Superpathways	Superpathways
PWY-6143	0.0746264	-2.6842	1.55643	-1.72458	0.0846023	0.244395	CMP-pseudaminate biosynthesis	Sugar Biosynthesis	Carbohydrate Biosynthesis	Biosynthesis
PWY-7031	0.0746264	-2.6842	1.55643	-1.72458	0.0846023	0.244395	protein N-glycosylation (bacterial)	Glycan Biosynthesis	Carbohydrate Biosynthesis	Biosynthesis
ENTBACSYN-PWY	1498.99	-1.31758	0.767749	-1.71616	0.0861333	0.246198	enterobactin biosynthesis	Siderophore Biosynthesis	Secondary Metabolite Biosynthesis	Biosynthesis
AEROBACTINSYN-PWY	17.4633	-2.39678	1.43885	-1.66577	0.0957601	0.271452	aerobactin biosynthesis	Siderophore Biosynthesis	Secondary Metabolite Biosynthesis	Biosynthesis
PWY490-3	699.349	2.03411	1.23296	1.64978	0.0989876	0.276785	nitrate reduction VI (assimilatory)	Nitrogen Compound Metabolism	Inorganic Nutrient Metabolism	Degradation/Utilization/Assimilation
PWY-5100	9124.35	0.549077	0.333082	1.64848	0.0992552	0.276785	pyruvate fermentation to acetate and lactate II	Fermentation to Acetate	Carboxylate Degradation	Degradation/Utilization/Assimilation
GLYOXYLATE-BYPASS	1468.51	-1.46528	0.909131	-1.61173	0.10702	0.296031	glyoxylate cycle	glyoxylate cycle	glyoxylate cycle	Generation of Precursor Metabolite and Energy
PWY0-1261	3498.01	-0.788086	0.490501	-1.60669	0.108122	0.296685	anhydromuropeptides recycling I	Sugar Derivative Degradation	Secondary Metabolite Degradation	Degradation/Utilization/Assimilation
PWY-621	9394.6	0.456774	0.286797	1.59267	0.111234	0.302803	sucrose degradation III (sucrose invertase)	Sugar Degradation	Carbohydrate Degradation	Degradation/Utilization/Assimilation
GLYCOGENSYNTH-PWY	8098.59	0.50302	0.316803	1.5878	0.112332	0.303385	glycogen biosynthesis I (from ADP-D-Glucose)	Glycan Biosynthesis	Carbohydrate Biosynthesis	Biosynthesis
PWY-6317	7026.2	0.490662	0.31402	1.56252	0.118166	0.316649	D-galactose degradation I (Leloir pathway)	Sugar Degradation	Carbohydrate Degradation	Degradation/Utilization/Assimilation
PWY-7616	2.20856	-6.09647	3.95364	-1.54199	0.123076	0.32725	methanol oxidation to carbon dioxide	methanol oxidation to carbon dioxide	Alcohol Degradation	Degradation/Utilization/Assimilation
PWY0-1586	9225.81	0.432772	0.282481	1.53204	0.125512	0.33116	peptidoglycan maturation (meso-diaminopimelate containing)	Cell Wall Biosynthesis	Cell Structure Biosynthesis	Biosynthesis
PWY-5101	9121.06	0.432401	0.28691	1.50709	0.131787	0.345059	L-isoleucine biosynthesis II	Proteinogenic Amino Acid Biosynthesis	Amino Acid Biosynthesis	Biosynthesis
GLYCOCAT-PWY	6442.34	0.401853	0.270353	1.4864	0.137173	0.35404	glycogen degradation I	Polysaccharide Degradation	Carbohydrate Degradation	Degradation/Utilization/Assimilation
PWY0-1061	4760.93	-0.494994	0.333106	-1.48599	0.137281	0.35404	superpathway of L-alanine biosynthesis	Proteinogenic Amino Acid Biosynthesis	Amino Acid Biosynthesis	Biosynthesis
PRPP-PWY	3425.52	-0.540716	0.369882	-1.46186	0.14378	0.365307	superpathway of histidine, purine, and pyrimidine biosynthesis	Superpathways	Superpathways	Superpathways
BRANCHED-CHAIN-AA-SYN-PWY	8209.06	0.423384	0.29047	1.45758	0.144956	0.365588	superpathway of branched amino acid biosynthesis	Superpathways	Superpathways	Superpathways
TRPSYN-PWY	3259.07	0.603948	0.422985	1.42782	0.153343	0.383917	L-tryptophan biosynthesis	Proteinogenic Amino Acid Biosynthesis	Amino Acid Biosynthesis	Biosynthesis
PWY0-1533	1290.97	-1.39735	0.988687	-1.41334	0.157557	0.388792	methylphosphonate degradation I	Phosphorus Compound Metabolism	Inorganic Nutrient Metabolism	Degradation/Utilization/Assimilation
LEU-DEG2-PWY	1.3707	-5.6022	3.95476	-1.41657	0.156609	0.388792	L-leucine degradation I	Proteinogenic Amino Acid Degradation	Amino Acid Degradation	Degradation/Utilization/Assimilation
PWY-7220	10059.4	0.386479	0.276917	1.39565	0.16282	0.396081	adenosine deoxyribonucleotides de novo biosynthesis II	2'-Deoxyribonucleotide Biosynthesis	Nucleoside and Nucleotide Biosynthesis	Biosynthesis
PWY-7222	10059.4	0.386479	0.276917	1.39565	0.16282	0.396081	guanosine deoxyribonucleotides de novo biosynthesis II	2'-Deoxyribonucleotide Biosynthesis	Nucleoside and Nucleotide Biosynthesis	Biosynthesis
HISTSYN-PWY	6830.06	0.417812	0.300819	1.38891	0.164859	0.398216	L-histidine biosynthesis	Proteinogenic Amino Acid Biosynthesis	Amino Acid Biosynthesis	Biosynthesis
PWY-7196	6212.93	0.548443	0.396605	1.38285	0.166712	0.399876	superpathway of pyrimidine ribonucleosides salvage	Pyrimidine Nucleotide Biosynthesis	Nucleoside and Nucleotide Biosynthesis	Biosynthesis
PWY-5103	8148.2	0.388091	0.282386	1.37433	0.169339	0.403356	L-isoleucine biosynthesis III	Proteinogenic Amino Acid Biosynthesis	Amino Acid Biosynthesis	Biosynthesis
PWY-5028	1.13896	-5.41476	3.9553	-1.36899	0.171003	0.40451	L-histidine degradation II	Proteinogenic Amino Acid Degradation	Amino Acid Degradation	Degradation/Utilization/Assimilation
PWY4FS-7	8025.58	0.35979	0.264896	1.35823	0.17439	0.406911	phosphatidylglycerol biosynthesis I (plastidic)	Phospholipid Biosynthesis	Fatty Acid and Lipid Biosynthesis	Biosynthesis
PWY4FS-8	8025.58	0.35979	0.264896	1.35823	0.17439	0.406911	phosphatidylglycerol biosynthesis II (non-plastidic)	Phospholipid Biosynthesis	Fatty Acid and Lipid Biosynthesis	Biosynthesis
GLUTORN-PWY	6645.04	0.40366	0.301017	1.34099	0.179924	0.407055	L-ornithine biosynthesis I	Other Amino Acid Biosynthesis	Amino Acid Biosynthesis	Biosynthesis
ARGSYNBSUB-PWY	7311.21	0.399648	0.297934	1.3414	0.179792	0.407055	L-arginine biosynthesis II (acetyl cycle)	Proteinogenic Amino Acid Biosynthesis	Amino Acid Biosynthesis	Biosynthesis
PWY-6737	7577.09	0.389051	0.288125	1.35029	0.176924	0.407055	starch degradation V	Polysaccharide Degradation	Carbohydrate Degradation	Degradation/Utilization/Assimilation
PWY-6478	930.294	-3.00988	2.22612	-1.35208	0.176351	0.407055	GDP-D-glycero-α-D-manno-heptose biosynthesis	Sugar Biosynthesis	Carbohydrate Biosynthesis	Biosynthesis
DHGLUCONATE-PYR-CAT-PWY	1.01329	-5.29888	3.95567	-1.33957	0.180386	0.407055	glucose degradation (oxidative)	Sugar Degradation	Carbohydrate Degradation	Degradation/Utilization/Assimilation
PWYG-321	1669.35	-1.33417	0.999797	-1.33444	0.182061	0.40815	mycolate biosynthesis	Fatty Acid Biosynthesis	Fatty Acid and Lipid Biosynthesis	Biosynthesis
PWY0-166	5359.72	0.445826	0.336369	1.32541	0.185037	0.4091	superpathway of pyrimidine deoxyribonucleotides de novo biosynthesis (E. coli)	2'-Deoxyribonucleotide Biosynthesis	Nucleoside and Nucleotide Biosynthesis	Biosynthesis
PWY-5347	5093.27	-0.352729	0.266751	-1.32232	0.186063	0.4091	superpathway of L-methionine biosynthesis (transsulfuration)	Proteinogenic Amino Acid Biosynthesis	Amino Acid Biosynthesis	Biosynthesis
PWY-1541	0.963535	-5.24912	3.95583	-1.32693	0.184531	0.4091	superpathway of taurine degradation	Nitrogen Compound Metabolism	Inorganic Nutrient Metabolism	Degradation/Utilization/Assimilation
ARGSYN-PWY	7112.06	0.39438	0.300216	1.31365	0.188963	0.412552	L-arginine biosynthesis I (via L-ornithine)	Proteinogenic Amino Acid Biosynthesis	Amino Acid Biosynthesis	Biosynthesis
PWY-7400	7090.71	0.392976	0.299875	1.31047	0.190038	0.412552	L-arginine biosynthesis IV (archaebacteria)	Proteinogenic Amino Acid Biosynthesis	Amino Acid Biosynthesis	Biosynthesis
PHOSLIPSYN-PWY	8385.64	0.336694	0.260846	1.29078	0.196781	0.413158	superpathway of phospholipid biosynthesis I (bacteria)	Phospholipid Biosynthesis	Fatty Acid and Lipid Biosynthesis	Biosynthesis
P441-PWY	3869.03	-0.471361	0.36503	-1.29129	0.196603	0.413158	superpathway of N-acetylneuraminate degradation	superpathway of N-acetylneuraminate degradation	Carboxylate Degradation	Degradation/Utilization/Assimilation
PWY-7234	3281.62	-0.486947	0.374027	-1.3019	0.192949	0.413158	inosine-5'-phosphate biosynthesis III	Purine Nucleotide Biosynthesis	Nucleoside and Nucleotide Biosynthesis	Biosynthesis
HSERMETANA-PWY	3374.61	-0.543451	0.421745	-1.28858	0.197545	0.413158	L-methionine biosynthesis III	Proteinogenic Amino Acid Biosynthesis	Amino Acid Biosynthesis	Biosynthesis
PWY-4722	0.837857	-5.11329	3.95632	-1.29244	0.196206	0.413158	creatinine degradation II	Creatinine Degradation	Amine and Polyamine Degradation	Degradation/Utilization/Assimilation
PWY-6641	0.87975	-5.16046	3.95614	-1.30442	0.192092	0.413158	superpathway of sulfolactate degradation	Sulfur Compound Metabolism	Inorganic Nutrient Metabolism	Degradation/Utilization/Assimilation
PWY-6471	4771.05	0.593423	0.469545	1.26382	0.206293	0.42884	peptidoglycan biosynthesis IV (Enterococcus faecium)	Cell Wall Biosynthesis	Cell Structure Biosynthesis	Biosynthesis
ILEUSYN-PWY	8790.83	0.365271	0.290919	1.25558	0.20927	0.429818	L-isoleucine biosynthesis I (from threonine)	Proteinogenic Amino Acid Biosynthesis	Amino Acid Biosynthesis	Biosynthesis
VALSYN-PWY	8790.83	0.365271	0.290919	1.25558	0.20927	0.429818	L-valine biosynthesis	Proteinogenic Amino Acid Biosynthesis	Amino Acid Biosynthesis	Biosynthesis
PWY-5484	6283.98	-0.361143	0.289677	-1.24671	0.212504	0.433862	glycolysis II (from fructose 6-phosphate)	glycolysis II (from fructose 6-phosphate)	Glycolysis	Generation of Precursor Metabolite and Energy
PWY-3001	8438.25	0.347337	0.282466	1.22966	0.218825	0.444124	superpathway of L-isoleucine biosynthesis I	Proteinogenic Amino Acid Biosynthesis	Amino Acid Biosynthesis	Biosynthesis
CODH-PWY	23.1469	1.67469	1.36899	1.22331	0.221214	0.445636	reductive acetyl coenzyme A pathway I (homoacetogenic bacteria)	CO2 Fixation	C1 Compound Utilization and Assimilation	Degradation/Utilization/Assimilation
PWY-7184	4797.17	0.485709	0.403324	1.20426	0.228487	0.445636	pyrimidine deoxyribonucleotides de novo biosynthesis I	2'-Deoxyribonucleotide Biosynthesis	Nucleoside and Nucleotide Biosynthesis	Biosynthesis
PWY-5188	6017.31	0.449859	0.372747	1.20687	0.22748	0.445636	tetrapyrrole biosynthesis I (from glutamate)	Tetrapyrrole Biosynthesis	Cofactor, Prosthetic Group, Electron Carrier, and Vitamin Biosynthesis	Biosynthesis
PWY-5189	5628.98	0.449066	0.373935	1.20092	0.229782	0.445636	tetrapyrrole biosynthesis II (from glycine)	Tetrapyrrole Biosynthesis	Cofactor, Prosthetic Group, Electron Carrier, and Vitamin Biosynthesis	Biosynthesis
PWY-5973	8631.8	0.358153	0.296187	1.20921	0.22658	0.445636	cis-vaccenate biosynthesis	Fatty Acid Biosynthesis	Fatty Acid and Lipid Biosynthesis	Biosynthesis
ANAGLYCOLYSIS-PWY	8819.07	0.334017	0.278243	1.20045	0.229964	0.445636	glycolysis III (from glucose)	glycolysis III (from glucose)	Glycolysis	Generation of Precursor Metabolite and Energy
FUC-RHAMCAT-PWY	1467.27	-0.917745	0.752808	-1.2191	0.222808	0.445636	superpathway of fucose and rhamnose degradation	Superpathways	Superpathways	Superpathways
POLYAMINSYN3-PWY	543.272	-1.96626	1.6173	-1.21577	0.224074	0.445636	superpathway of polyamine biosynthesis II	superpathway of polyamine biosynthesis II	Amine and Polyamine Biosynthesis	Biosynthesis
PWY-7315	1641.36	-1.02622	0.859978	-1.19331	0.232746	0.448494	dTDP-N-acetylthomosamine biosynthesis	Sugar Biosynthesis	Carbohydrate Biosynthesis	Biosynthesis
PWY-7229	9279.34	0.347683	0.293219	1.18575	0.235723	0.451692	superpathway of adenosine nucleotides de novo biosynthesis I	Purine Nucleotide Biosynthesis	Nucleoside and Nucleotide Biosynthesis	Biosynthesis
PWY-7663	8386.82	0.347581	0.295616	1.17578	0.239682	0.456728	gondoate biosynthesis (anaerobic)	Fatty Acid Biosynthesis	Fatty Acid and Lipid Biosynthesis	Biosynthesis
PWY-7208	9287.3	0.378621	0.323082	1.1719	0.241236	0.457149	superpathway of pyrimidine nucleobases salvage	Pyrimidine Nucleotide Biosynthesis	Nucleoside and Nucleotide Biosynthesis	Biosynthesis
PWY0-1297	3849.82	0.427972	0.36754	1.16442	0.244253	0.460324	superpathway of purine deoxyribonucleosides degradation	superpathway of purine deoxyribonucleosides degradation	Nucleoside and Nucleotide Degradation	Degradation/Utilization/Assimilation
DENOVOPURINE2-PWY	6826.51	0.41347	0.357119	1.15779	0.246949	0.460345	superpathway of purine nucleotides de novo biosynthesis II	Purine Nucleotide Biosynthesis	Nucleoside and Nucleotide Biosynthesis	Biosynthesis
POLYAMSYN-PWY	2052.49	-0.794596	0.685792	-1.15866	0.246597	0.460345	superpathway of polyamine biosynthesis I	superpathway of polyamine biosynthesis I	Amine and Polyamine Biosynthesis	Biosynthesis
PWY-6126	8895.63	0.341024	0.296672	1.1495	0.250349	0.461665	superpathway of adenosine nucleotides de novo biosynthesis II	Purine Nucleotide Biosynthesis	Nucleoside and Nucleotide Biosynthesis	Biosynthesis
PWY-7211	2854.62	-0.549125	0.477408	-1.15022	0.250053	0.461665	superpathway of pyrimidine deoxyribonucleotides de novo biosynthesis	2'-Deoxyribonucleotide Biosynthesis	Nucleoside and Nucleotide Biosynthesis	Biosynthesis
ASPASN-PWY	5277.13	0.350945	0.307686	1.14059	0.254039	0.465964	superpathway of L-aspartate and L-asparagine biosynthesis	superpathway of L-aspartate and L-asparagine biosynthesis	Amino Acid Biosynthesis	Biosynthesis
PWY-7199	3295.04	0.481167	0.427912	1.12445	0.260821	0.467853	pyrimidine deoxyribonucleosides salvage	Pyrimidine Nucleotide Biosynthesis	Nucleoside and Nucleotide Biosynthesis	Biosynthesis
PWY-5509	4557.8	0.430612	0.383811	1.12194	0.261889	0.467853	adenosylcobalamin biosynthesis from adenosylcobinamide-GDP I	Vitamin Biosynthesis	Cofactor, Prosthetic Group, Electron Carrier, and Vitamin Biosynthesis	Biosynthesis
PWY-6269	4569.96	0.42093	0.373184	1.12794	0.259344	0.467853	superpathway of adenosylcobalamin salvage from cobinamide II	Vitamin Biosynthesis	Cofactor, Prosthetic Group, Electron Carrier, and Vitamin Biosynthesis	Biosynthesis
PWY-5667	8888.35	0.309194	0.27335	1.13113	0.258001	0.467853	CDP-diacylglycerol biosynthesis I	Phospholipid Biosynthesis	Fatty Acid and Lipid Biosynthesis	Biosynthesis
PWY0-1319	8888.35	0.309194	0.27335	1.13113	0.258001	0.467853	CDP-diacylglycerol biosynthesis II	Phospholipid Biosynthesis	Fatty Acid and Lipid Biosynthesis	Biosynthesis
PWY-7456	59.3809	4.00961	3.59558	1.11515	0.264787	0.47058	β-(1,4)-mannan degradation	Polysaccharide Degradation	Carbohydrate Degradation	Degradation/Utilization/Assimilation
PWY-841	6609.79	0.394538	0.358639	1.1001	0.271289	0.47965	superpathway of purine nucleotides de novo biosynthesis I	Purine Nucleotide Biosynthesis	Nucleoside and Nucleotide Biosynthesis	Biosynthesis
THRESYN-PWY	8362.07	0.313989	0.286632	1.09544	0.273323	0.480767	superpathway of L-threonine biosynthesis	Proteinogenic Amino Acid Biosynthesis	Amino Acid Biosynthesis	Biosynthesis
PWY0-1298	3561.11	0.410291	0.376832	1.08879	0.276247	0.483433	superpathway of pyrimidine deoxyribonucleosides degradation	Pyrimidine Nucleotide Degradation	Nucleoside and Nucleotide Degradation	Degradation/Utilization/Assimilation
P221-PWY	15.343	3.97588	3.68219	1.07976	0.280249	0.487946	octane oxidation	octane oxidation	Degradation/Utilization/Assimilation - Other	Degradation/Utilization/Assimilation
PWY-6125	6353.2	0.428313	0.399736	1.07149	0.283949	0.491892	superpathway of guanosine nucleotides de novo biosynthesis II	Purine Nucleotide Biosynthesis	Nucleoside and Nucleotide Biosynthesis	Biosynthesis
COBALSYN-PWY	6256.4	0.366727	0.346628	1.05799	0.290062	0.499957	superpathway of adenosylcobalamin salvage from cobinamide I	Vitamin Biosynthesis	Cofactor, Prosthetic Group, Electron Carrier, and Vitamin Biosynthesis	Biosynthesis
TRNA-CHARGING-PWY	7802.05	0.322454	0.306122	1.05335	0.292181	0.500634	tRNA charging	tRNA charging	Aminoacyl-tRNA Charging	Biosynthesis
PWY-7111	10197.6	0.304574	0.289864	1.05075	0.293374	0.500634	pyruvate fermentation to isobutanol (engineered)	Fermentation of Pyruvate	Fermentation	Generation of Precursor Metabolite and Energy
PWY-6397	0.103934	1.14402	1.10307	1.03713	0.299676	0.50434	mycolyl-arabinogalactan-peptidoglycan complex biosynthesis	Cell Wall Biosynthesis	Cell Structure Biosynthesis	Biosynthesis
SER-GLYSYN-PWY	7535.49	0.332235	0.321504	1.03338	0.301428	0.50434	superpathway of L-serine and glycine biosynthesis I	superpathway of L-serine and glycine biosynthesis I	Amino Acid Biosynthesis	Biosynthesis
COA-PWY	7049.61	0.322683	0.310339	1.03978	0.298444	0.50434	superpathway of coenzyme A biosynthesis I (bacteria)	Coenzyme A Biosynthesis	Cofactor, Prosthetic Group, Electron Carrier, and Vitamin Biosynthesis	Biosynthesis
PWY-7219	8762.23	0.318631	0.307912	1.03481	0.300756	0.50434	adenosine ribonucleotides de novo biosynthesis	Purine Nucleotide Biosynthesis	Nucleoside and Nucleotide Biosynthesis	Biosynthesis
PWY0-162	7121.21	0.396522	0.387805	1.02248	0.306555	0.510429	superpathway of pyrimidine ribonucleotides de novo biosynthesis	Pyrimidine Nucleotide Biosynthesis	Nucleoside and Nucleotide Biosynthesis	Biosynthesis
PWY-6123	7228.15	0.320369	0.315798	1.01447	0.310357	0.511515	inosine-5'-phosphate biosynthesis I	Purine Nucleotide Biosynthesis	Nucleoside and Nucleotide Biosynthesis	Biosynthesis
PWY-6386	7719.24	0.31288	0.308081	1.01558	0.309831	0.511515	UDP-N-acetylmuramoyl-pentapeptide biosynthesis II (lysine-containing)	Cell Wall Biosynthesis	Cell Structure Biosynthesis	Biosynthesis
DAPLYSINESYN-PWY	7253.47	0.303819	0.301232	1.00859	0.313172	0.511515	L-lysine biosynthesis I	Proteinogenic Amino Acid Biosynthesis	Amino Acid Biosynthesis	Biosynthesis
NONOXIPENT-PWY	10968.1	0.270141	0.267468	1.00999	0.312499	0.511515	pentose phosphate pathway (non-oxidative branch)	pentose phosphate pathway (non-oxidative branch)	Pentose Phosphate Pathways	Generation of Precursor Metabolite and Energy
RIBOSYN2-PWY	5990.09	0.352121	0.356839	0.986778	0.323751	0.513337	flavin biosynthesis I (bacteria and plants)	Vitamin Biosynthesis	Cofactor, Prosthetic Group, Electron Carrier, and Vitamin Biosynthesis	Biosynthesis
PWY-7221	7312.1	0.325523	0.326314	0.997576	0.318485	0.513337	guanosine ribonucleotides de novo biosynthesis	Purine Nucleotide Biosynthesis	Nucleoside and Nucleotide Biosynthesis	Biosynthesis
PWY-5121	6973.76	0.322277	0.327279	0.984714	0.324764	0.513337	superpathway of geranylgeranyl diphosphate biosynthesis II (via MEP)	Polyprenyl Biosynthesis	Cofactor, Prosthetic Group, Electron Carrier, and Vitamin Biosynthesis	Biosynthesis
P42-PWY	3540.49	-0.537678	0.539123	-0.997319	0.31861	0.513337	incomplete reductive TCA cycle	CO2 Fixation	C1 Compound Utilization and Assimilation	Degradation/Utilization/Assimilation
PWY-5971	1766.8	-0.998278	1.01281	-0.985655	0.324302	0.513337	palmitate biosynthesis II (bacteria and plants)	Fatty Acid Biosynthesis	Fatty Acid and Lipid Biosynthesis	Biosynthesis
GALACTARDEG-PWY	664.375	-1.48442	1.49939	-0.990017	0.322166	0.513337	D-galactarate degradation I	Sugar Acid Degradation	Carboxylate Degradation	Degradation/Utilization/Assimilation
GLUCARGALACTSUPER-PWY	664.375	-1.48442	1.49939	-0.990017	0.322166	0.513337	superpathway of D-glucarate and D-galactarate degradation	Superpathways	Superpathways	Superpathways
P381-PWY	0.97005	3.6119	3.72328	0.970084	0.332005	0.516875	adenosylcobalamin biosynthesis II (aerobic)	Vitamin Biosynthesis	Cofactor, Prosthetic Group, Electron Carrier, and Vitamin Biosynthesis	Biosynthesis
PWY-7228	5942.41	0.399466	0.410619	0.972841	0.330632	0.516875	superpathway of guanosine nucleotides de novo biosynthesis I	Purine Nucleotide Biosynthesis	Nucleoside and Nucleotide Biosynthesis	Biosynthesis
NONMEVIPP-PWY	7004.85	0.315097	0.325504	0.968028	0.33303	0.516875	methylerythritol phosphate pathway I	Terpenoid Biosynthesis	Secondary Metabolite Biosynthesis	Biosynthesis
PWY-7560	7004.85	0.315097	0.325504	0.968028	0.33303	0.516875	methylerythritol phosphate pathway II	Terpenoid Biosynthesis	Secondary Metabolite Biosynthesis	Biosynthesis
PWY-6385	7622.24	0.295881	0.307429	0.962438	0.335829	0.517026	peptidoglycan biosynthesis III (mycobacteria)	Cell Wall Biosynthesis	Cell Structure Biosynthesis	Biosynthesis
PEPTIDOGLYCANSYN-PWY	7654.01	0.294675	0.306374	0.961815	0.336142	0.517026	peptidoglycan biosynthesis I (meso-diaminopimelate containing)	Cell Wall Biosynthesis	Cell Structure Biosynthesis	Biosynthesis
PWY-7003	716.424	1.33676	1.43944	0.928663	0.353064	0.535706	glycerol degradation to butanol	Fermentation to Alcohols	Fermentation	Generation of Precursor Metabolite and Energy
PWY-7392	3201.1	0.4249	0.460989	0.921713	0.356678	0.535706	taxadiene biosynthesis (engineered)	Terpenoid Biosynthesis	Secondary Metabolite Biosynthesis	Biosynthesis
PANTOSYN-PWY	3279.1	0.423603	0.453549	0.933973	0.350318	0.535706	superpathway of coenzyme A biosynthesis I (bacteria)	Coenzyme A Biosynthesis	Cofactor, Prosthetic Group, Electron Carrier, and Vitamin Biosynthesis	Biosynthesis
PWY-6122	7912.65	0.285877	0.311814	0.91682	0.359237	0.535706	5-aminoimidazole ribonucleotide biosynthesis II	Purine Nucleotide Biosynthesis	Nucleoside and Nucleotide Biosynthesis	Biosynthesis
PWY-6277	7912.65	0.285877	0.311814	0.91682	0.359237	0.535706	superpathway of 5-aminoimidazole ribonucleotide biosynthesis	Purine Nucleotide Biosynthesis	Nucleoside and Nucleotide Biosynthesis	Biosynthesis
PWY-6387	7805.31	0.281827	0.304309	0.926122	0.354383	0.535706	UDP-N-acetylmuramoyl-pentapeptide biosynthesis I (meso-diaminopimelate containing)	Cell Wall Biosynthesis	Cell Structure Biosynthesis	Biosynthesis
ARG+POLYAMINE-SYN	2649.31	-0.473649	0.518285	-0.913877	0.360782	0.535706	superpathway of arginine and polyamine biosynthesis	superpathway of arginine and polyamine biosynthesis	Amine and Polyamine Biosynthesis	Biosynthesis
FUCCAT-PWY	1644.38	-0.67289	0.727362	-0.925111	0.354908	0.535706	fucose degradation	Sugar Degradation	Carbohydrate Degradation	Degradation/Utilization/Assimilation
PWY-6897	5984.85	0.330605	0.364023	0.908197	0.363774	0.537821	thiamine salvage II	Vitamin Biosynthesis	Cofactor, Prosthetic Group, Electron Carrier, and Vitamin Biosynthesis	Biosynthesis
PWY-6892	5656.72	0.326136	0.362827	0.898873	0.36872	0.542794	thiazole biosynthesis I (facultative anaerobic bacteria)	Vitamin Biosynthesis	Cofactor, Prosthetic Group, Electron Carrier, and Vitamin Biosynthesis	Biosynthesis
PWY-7237	3360.51	0.879718	0.98645	0.891802	0.372499	0.54369	myo-, chiro- and scyllo-inositol degradation	Sugar Derivative Degradation	Secondary Metabolite Degradation	Degradation/Utilization/Assimilation
P461-PWY	1470.07	-0.680349	0.760516	-0.894588	0.371008	0.54369	hexitol fermentation to lactate, formate, ethanol and acetate	Fermentation to Acetate	Carboxylate Degradation	Degradation/Utilization/Assimilation
GOLPDLCAT-PWY	249.038	1.40301	1.58437	0.885535	0.375868	0.545852	superpathway of glycerol degradation to 1,3-propanediol	Glycerol Degradation	Alcohol Degradation	Degradation/Utilization/Assimilation
PWY-7197	5437.96	0.41509	0.470326	0.882558	0.377475	0.545852	pyrimidine deoxyribonucleotide phosphorylation	Pyrimidine Nucleotide Biosynthesis	Nucleoside and Nucleotide Biosynthesis	Biosynthesis
PWY-6121	7840.92	0.260936	0.297444	0.877259	0.380346	0.545852	5-aminoimidazole ribonucleotide biosynthesis I	Purine Nucleotide Biosynthesis	Nucleoside and Nucleotide Biosynthesis	Biosynthesis
HEXITOLDEGSUPER-PWY	1882.1	-0.544896	0.619629	-0.879392	0.379189	0.545852	superpathway of hexitol degradation (bacteria)	Sugar Derivative Degradation	Secondary Metabolite Degradation	Degradation/Utilization/Assimilation
OANTIGEN-PWY	4428.59	0.259596	0.304676	0.85204	0.394192	0.563366	O-antigen building blocks biosynthesis (E. coli)	Sugar Biosynthesis	Carbohydrate Biosynthesis	Biosynthesis
PWY-5686	8805.34	0.270483	0.318876	0.848241	0.396304	0.564034	UMP biosynthesis I	Pyrimidine Nucleotide Biosynthesis	Nucleoside and Nucleotide Biosynthesis	Biosynthesis
COMPLETE-ARO-PWY	8087.81	0.242607	0.28812	0.842034	0.399769	0.566615	superpathway of aromatic amino acid biosynthesis	superpathway of aromatic amino acid biosynthesis	Amino Acid Biosynthesis	Biosynthesis
PWY-7242	7157.26	0.298656	0.359193	0.831462	0.405713	0.572673	D-fructuronate degradation	Sugar Acid Degradation	Carboxylate Degradation	Degradation/Utilization/Assimilation
PANTO-PWY	2944.99	0.40405	0.491962	0.821302	0.411474	0.578425	phosphopantothenate biosynthesis I	Vitamin Biosynthesis	Cofactor, Prosthetic Group, Electron Carrier, and Vitamin Biosynthesis	Biosynthesis
PWY-5910	651.67	1.1786	1.44539	0.815426	0.414829	0.58076	superpathway of geranylgeranyldiphosphate biosynthesis I (via mevalonate)	Polyprenyl Biosynthesis	Cofactor, Prosthetic Group, Electron Carrier, and Vitamin Biosynthesis	Biosynthesis
PWY-5088	2.08752	2.98924	3.69599	0.808778	0.418643	0.581355	L-glutamate degradation VIII (to propanoate)	Proteinogenic Amino Acid Degradation	Amino Acid Degradation	Degradation/Utilization/Assimilation
P562-PWY	241.515	1.29971	1.60674	0.80891	0.418567	0.581355	myo-inositol degradation I	Sugar Derivative Degradation	Secondary Metabolite Degradation	Degradation/Utilization/Assimilation
PWY-6545	4269.87	0.666624	0.830015	0.803147	0.42189	0.583501	pyrimidine deoxyribonucleotides de novo biosynthesis III	2'-Deoxyribonucleotide Biosynthesis	Nucleoside and Nucleotide Biosynthesis	Biosynthesis
PWY-922	485.706	1.19904	1.51234	0.792837	0.427873	0.5836	mevalonate pathway I	Terpenoid Biosynthesis	Secondary Metabolite Biosynthesis	Biosynthesis
PWY-5097	8155.94	0.249278	0.315022	0.791303	0.428767	0.5836	L-lysine biosynthesis VI	Proteinogenic Amino Acid Biosynthesis	Amino Acid Biosynthesis	Biosynthesis
ARO-PWY	7664.53	0.228936	0.289	0.792167	0.428263	0.5836	chorismate biosynthesis I	Chorismate Biosynthesis	Aromatic Compound Biosynthesis	Biosynthesis
PWY-6700	2877.67	-0.439411	0.551569	-0.796656	0.425651	0.5836	queuosine biosynthesis	queuosine biosynthesis	Nucleic Acid Processing	Macromolecule Modification
PWY-5505	4258.48	0.744389	0.949703	0.783812	0.43315	0.587236	L-glutamate and L-glutamine biosynthesis	Proteinogenic Amino Acid Biosynthesis	Amino Acid Biosynthesis	Biosynthesis
LACTOSECAT-PWY	694.014	1.10667	1.44361	0.766599	0.44332	0.590793	lactose and galactose degradation I	Sugar Degradation	Carbohydrate Degradation	Degradation/Utilization/Assimilation
GALACTUROCAT-PWY	6386.32	0.284242	0.371495	0.76513	0.444194	0.590793	D-galacturonate degradation I	Sugar Acid Degradation	Carboxylate Degradation	Degradation/Utilization/Assimilation
PWY-2942	8151.53	0.230952	0.301974	0.764807	0.444386	0.590793	L-lysine biosynthesis III	Proteinogenic Amino Acid Biosynthesis	Amino Acid Biosynthesis	Biosynthesis
PWY-6703	2142.01	-0.526726	0.679979	-0.77462	0.438564	0.590793	preQ0 biosynthesis	preQ0 biosynthesis	Secondary Metabolite Biosynthesis	Biosynthesis
THREOCAT-PWY	339.041	-1.19838	1.56595	-0.765272	0.444109	0.590793	superpathway of L-threonine metabolism	Proteinogenic Amino Acid Degradation	Amino Acid Degradation	Degradation/Utilization/Assimilation
P23-PWY	1691.86	-0.739434	0.973157	-0.75983	0.447356	0.592445	reductive TCA cycle I	CO2 Fixation	C1 Compound Utilization and Assimilation	Degradation/Utilization/Assimilation
TEICHOICACID-PWY	65.2821	-1.11068	1.47496	-0.753026	0.451434	0.595546	poly(glycerol phosphate) wall teichoic acid biosynthesis	Cell Wall Biosynthesis	Cell Structure Biosynthesis	Biosynthesis
PWY-2941	1936.21	0.622946	0.837406	0.7439	0.456937	0.596024	L-lysine biosynthesis II	Proteinogenic Amino Acid Biosynthesis	Amino Acid Biosynthesis	Biosynthesis
1CMET2-PWY	5931.71	0.193178	0.259009	0.745837	0.455766	0.596024	N10-formyl-tetrahydrofolate biosynthesis	Vitamin Biosynthesis	Cofactor, Prosthetic Group, Electron Carrier, and Vitamin Biosynthesis	Biosynthesis
ANAEROFRUCAT-PWY	6699.37	-0.206715	0.278921	-0.741123	0.458619	0.596024	homolactic fermentation	Fermentation to Short-Chain Fatty Acids	Fermentation	Generation of Precursor Metabolite and Energy
FERMENTATION-PWY	4211.51	-0.298958	0.403501	-0.740911	0.458747	0.596024	mixed acid fermentation	Fermentation of Pyruvate	Fermentation	Generation of Precursor Metabolite and Energy
PWY-6629	2403.39	-0.518859	0.703955	-0.737063	0.461084	0.596799	superpathway of L-tryptophan biosynthesis	Proteinogenic Amino Acid Biosynthesis	Amino Acid Biosynthesis	Biosynthesis
UDPNAGSYN-PWY	5605.14	0.23028	0.319345	0.7211	0.470848	0.607146	UDP-N-acetyl-D-glucosamine biosynthesis I	Sugar Biosynthesis	Carbohydrate Biosynthesis	Biosynthesis
PWY-6163	7098.38	0.210841	0.295236	0.714142	0.475139	0.610385	chorismate biosynthesis from 3-dehydroquinate	Chorismate Biosynthesis	Aromatic Compound Biosynthesis	Biosynthesis
FAO-PWY	2674.49	-0.537212	0.770072	-0.697613	0.485419	0.621264	fatty acid β-oxidation I	Fatty Acid Degradation	Fatty Acid and Lipid Degradation	Degradation/Utilization/Assimilation
GLUCUROCAT-PWY	5830.6	0.257489	0.372745	0.69079	0.489697	0.621423	superpathway of β-D-glucuronosides degradation	Sugar Derivative Degradation	Secondary Metabolite Degradation	Degradation/Utilization/Assimilation
PWY-6901	2943.47	-0.899568	1.30608	-0.688754	0.490978	0.621423	superpathway of glucose and xylose degradation	Sugar Degradation	Carbohydrate Degradation	Degradation/Utilization/Assimilation
P162-PWY	84.7813	-1.13156	1.63501	-0.692078	0.488888	0.621423	L-glutamate degradation V (via hydroxyglutarate)	Proteinogenic Amino Acid Degradation	Amino Acid Degradation	Degradation/Utilization/Assimilation
PWY-5913	3273.25	-0.336058	0.490209	-0.68554	0.493003	0.621692	partial TCA cycle (obligate autotrophs)	partial TCA cycle (obligate autotrophs)	TCA cycle	Generation of Precursor Metabolite and Energy
PWY-5659	2259.63	1.20743	1.79378	0.673121	0.50087	0.627002	GDP-mannose biosynthesis	Sugar Biosynthesis	Carbohydrate Biosynthesis	Biosynthesis
PWY-6891	4817.57	0.279963	0.415406	0.673951	0.500342	0.627002	thiazole biosynthesis II (aerobic bacteria)	Vitamin Biosynthesis	Cofactor, Prosthetic Group, Electron Carrier, and Vitamin Biosynthesis	Biosynthesis
PWY-7187	6151.51	0.240819	0.363376	0.662727	0.507506	0.632998	pyrimidine deoxyribonucleotides de novo biosynthesis II	2'-Deoxyribonucleotide Biosynthesis	Nucleoside and Nucleotide Biosynthesis	Biosynthesis
PWY-6749	8.23872	-1.06622	1.66369	-0.640873	0.521605	0.648226	CMP-legionaminate biosynthesis I	Sugar Biosynthesis	Carbohydrate Biosynthesis	Biosynthesis
PWY-5705	264.299	-1.04345	1.63985	-0.636309	0.524575	0.649564	allantoin degradation to glyoxylate III	Allantoin Degradation	Amine and Polyamine Degradation	Degradation/Utilization/Assimilation
PWY-7431	15.5223	1.03747	1.66034	0.624851	0.532069	0.652514	aromatic biogenic amine degradation (bacteria)	aromatic biogenic amine degradation (bacteria)	Amine and Polyamine Degradation	Degradation/Utilization/Assimilation
P108-PWY	1050.65	-0.720461	1.1454	-0.629004	0.529347	0.652514	pyruvate fermentation to propanoate I	Fermentation of Pyruvate	Fermentation	Generation of Precursor Metabolite and Energy
PWY-5177	856.727	-0.929233	1.48929	-0.623944	0.532665	0.652514	glutaryl-CoA degradation	glutaryl-CoA degradation	Carboxylate Degradation	Degradation/Utilization/Assimilation
GLCMANNANAUT-PWY	2773.31	-0.312979	0.510521	-0.613058	0.539838	0.658948	superpathway of N-acetylglucosamine, N-acetylmannosamine and N-acetylneuraminate degradation	superpathway of N-acetylglucosamine, N-acetylmannosamine and N-acetylneuraminate degradation	Amine and Polyamine Degradation	Degradation/Utilization/Assimilation
PWY-6147	2969.22	-0.307902	0.505527	-0.609072	0.542477	0.659821	6-hydroxymethyl-dihydropterin diphosphate biosynthesis I	Vitamin Biosynthesis	Cofactor, Prosthetic Group, Electron Carrier, and Vitamin Biosynthesis	Biosynthesis
PWY0-862	2667.74	-0.352225	0.593631	-0.59334	0.552954	0.670188	(5Z)-dodecenoate biosynthesis I	Fatty Acid Biosynthesis	Fatty Acid and Lipid Biosynthesis	Biosynthesis
PWY-6588	4164.78	1.20435	2.10288	0.572717	0.566837	0.682399	pyruvate fermentation to acetone	Fermentation of Pyruvate	Fermentation	Generation of Precursor Metabolite and Energy
P161-PWY	5322.32	0.187065	0.326772	0.572464	0.567008	0.682399	acetylene degradation	Fermentation to Acetate	Carboxylate Degradation	Degradation/Utilization/Assimilation
METH-ACETATE-PWY	962.785	0.634268	1.19298	0.531667	0.594957	0.712124	methanogenesis from acetate	Anaerobic Respiration	Respiration	Generation of Precursor Metabolite and Energy
DTDPRHAMSYN-PWY	4172.35	0.163138	0.309341	0.527372	0.597935	0.712124	dTDP-L-rhamnose biosynthesis	Sugar Biosynthesis	Carbohydrate Biosynthesis	Biosynthesis
ARGORNPROST-PWY	387.929	-0.799081	1.51031	-0.529085	0.596747	0.712124	L-arginine degradation (Stickland reaction)	Proteinogenic Amino Acid Degradation	Amino Acid Degradation	Degradation/Utilization/Assimilation
PWY-5695	5601.31	0.170007	0.331262	0.513211	0.607804	0.721373	inosine 5'-phosphate degradation	Purine Nucleotide Degradation	Nucleoside and Nucleotide Degradation	Degradation/Utilization/Assimilation
PWY0-781	4857.78	-0.137077	0.268904	-0.509763	0.610218	0.72174	aspartate superpathway	Superpathways	Superpathways	Superpathways
FOLSYN-PWY	3872.48	0.181625	0.361798	0.502007	0.615663	0.723193	superpathway of tetrahydrofolate biosynthesis and salvage	Vitamin Biosynthesis	Cofactor, Prosthetic Group, Electron Carrier, and Vitamin Biosynthesis	Biosynthesis
GLUCONEO-PWY	5807.49	-0.142435	0.283087	-0.503149	0.614859	0.723193	gluconeogenesis I	Sugar Biosynthesis	Carbohydrate Biosynthesis	Biosynthesis
PWY-5022	2056.52	-0.327159	0.670359	-0.488036	0.625524	0.732269	4-aminobutanoate degradation V	4-Aminobutanoate Degradation	Amine and Polyamine Degradation	Degradation/Utilization/Assimilation
CALVIN-PWY	9433.88	0.126675	0.282239	0.448821	0.653561	0.762488	Calvin-Benson-Bassham cycle	Sugar Biosynthesis	Carbohydrate Biosynthesis	Biosynthesis
PWY-7377	2050.16	0.870327	1.98507	0.438437	0.661069	0.768633	cob(II)yrinate a,c-diamide biosynthesis I (early cobalt insertion)	cob(II)yrinate a,c-diamide biosynthesis	Cofactor, Prosthetic Group, Electron Carrier, and Vitamin Biosynthesis	Biosynthesis
PWY-5676	4690.13	0.940583	2.2185	0.423973	0.671585	0.774476	acetyl-CoA fermentation to butanoate II	Fermentation to Short-Chain Fatty Acids	Fermentation	Generation of Precursor Metabolite and Energy
PWY-6590	2072.28	0.626892	1.48814	0.421259	0.673566	0.774476	superpathway of Clostridium acetobutylicum acidogenic fermentation	Fermentation of Pyruvate	Fermentation	Generation of Precursor Metabolite and Energy
POLYISOPRENSYN-PWY	3126.66	0.196279	0.46247	0.424414	0.671264	0.774476	polyisoprenoid biosynthesis (E. coli)	Polyprenyl Biosynthesis	Cofactor, Prosthetic Group, Electron Carrier, and Vitamin Biosynthesis	Biosynthesis
P124-PWY	3899.89	-0.230345	0.549589	-0.419123	0.675126	0.774476	Bifidobacterium shunt	Sugar Degradation	Carbohydrate Degradation	Degradation/Utilization/Assimilation
P125-PWY	35.4225	-0.559003	1.41662	-0.394602	0.693136	0.792486	superpathway of (R,R)-butanediol biosynthesis	Fermentation to Alcohols	Fermentation	Generation of Precursor Metabolite and Energy
CENTFERM-PWY	1766.97	0.581472	1.49627	0.388613	0.697563	0.794897	pyruvate fermentation to butanoate	Fermentation of Pyruvate	Fermentation	Generation of Precursor Metabolite and Energy
GLYCOLYSIS	7297.09	-0.098685	0.26259	-0.375813	0.707056	0.803047	glycolysis I (from glucose 6-phosphate)	glycolysis I (from glucose 6-phosphate)	Glycolysis	Generation of Precursor Metabolite and Energy
PWY0-42	99.222	0.566358	1.64497	0.344297	0.730623	0.827075	2-methylcitrate cycle I	Propanoate Degradation	Carboxylate Degradation	Degradation/Utilization/Assimilation
PWY-5747	102.004	0.548023	1.64594	0.332955	0.739169	0.831262	2-methylcitrate cycle II	Propanoate Degradation	Carboxylate Degradation	Degradation/Utilization/Assimilation
PWY-6612	3222.61	0.146551	0.437766	0.33477	0.737798	0.831262	superpathway of tetrahydrofolate biosynthesis	Vitamin Biosynthesis	Cofactor, Prosthetic Group, Electron Carrier, and Vitamin Biosynthesis	Biosynthesis
PWY-7323	446.428	-0.493668	1.57123	-0.314192	0.753375	0.844469	superpathway of GDP-mannose-derived O-antigen building blocks biosynthesis	Sugar Biosynthesis	Carbohydrate Biosynthesis	Biosynthesis
PWY-7539	3199.37	-0.136211	0.466371	-0.292065	0.770237	0.855447	6-hydroxymethyl-dihydropterin diphosphate biosynthesis III (Chlamydia)	Vitamin Biosynthesis	Cofactor, Prosthetic Group, Electron Carrier, and Vitamin Biosynthesis	Biosynthesis
PWY-6608	2650.94	-0.215956	0.735133	-0.293765	0.768938	0.855447	guanosine nucleotides degradation III	Purine Nucleotide Degradation	Nucleoside and Nucleotide Degradation	Degradation/Utilization/Assimilation
COLANSYN-PWY	592.609	-0.43721	1.49974	-0.291524	0.770651	0.855447	colanic acid building blocks biosynthesis	colanic acid building blocks biosynthesis	Carbohydrate Biosynthesis	Biosynthesis
P4-PWY	5245.64	-0.0722941	0.257955	-0.280259	0.779279	0.862235	superpathway of L-lysine, L-threonine and L-methionine biosynthesis I	superpathway of L-lysine, L-threonine and L-methionine biosynthesis I	Amino Acid Biosynthesis	Biosynthesis
PYRIDNUCSYN-PWY	3833.79	0.10013	0.396782	0.252355	0.800767	0.88033	NAD de novo biosynthesis I (from aspartate)	NAD Metabolism	Cofactor, Prosthetic Group, Electron Carrier, and Vitamin Biosynthesis	Biosynthesis
PWY0-1277	256.127	-0.414963	1.63508	-0.253788	0.799659	0.88033	3-phenylpropanoate and 3-(3-hydroxyphenyl)propanoate degradation	3-phenylpropanoate and 3-(3-hydroxyphenyl)propanoate degradation	Aromatic Compound Degradation	Degradation/Utilization/Assimilation
HISDEG-PWY	330.369	0.381538	1.55639	0.245143	0.806346	0.883631	L-histidine degradation I	Proteinogenic Amino Acid Degradation	Amino Acid Degradation	Degradation/Utilization/Assimilation
PWY-6353	2730.45	-0.30492	1.3527	-0.225416	0.821656	0.897541	purine nucleotides degradation II (aerobic)	Purine Nucleotide Degradation	Nucleoside and Nucleotide Degradation	Degradation/Utilization/Assimilation
PWY-5507	14.5079	-0.80657	3.68019	-0.219165	0.826521	0.89999	adenosylcobalamin biosynthesis I (anaerobic)	Vitamin Biosynthesis	Cofactor, Prosthetic Group, Electron Carrier, and Vitamin Biosynthesis	Biosynthesis
REDCITCYC	3213.65	0.333295	1.57008	0.212279	0.83189	0.902969	TCA cycle VIII (helicobacter)	TCA cycle VIII (Helicobacter)	TCA cycle	Generation of Precursor Metabolite and Energy
PWY-7013	3805.68	0.3243	1.64663	0.196947	0.843869	0.910211	(S)-propane-1,2-diol degradation	(S)-propane-1,2-diol degradation	Alcohol Degradation	Degradation/Utilization/Assimilation
3-HYDROXYPHENYLACETATE-DEGRADATION-PWY	182.755	-0.328595	1.64339	-0.19995	0.84152	0.910211	4-hydroxyphenylacetate degradation	4-hydroxyphenylacetate degradation	Aromatic Compound Degradation	Degradation/Utilization/Assimilation
PWY0-41	140.674	0.326523	1.73844	0.187825	0.851014	0.914217	allantoin degradation IV (anaerobic)	Allantoin Degradation	Amine and Polyamine Degradation	Degradation/Utilization/Assimilation
LPSSYN-PWY	165.035	0.317059	1.71011	0.185402	0.852914	0.914217	superpathway of lipopolysaccharide biosynthesis	superpathway of lipopolysaccharide biosynthesis	Fatty Acid and Lipid Biosynthesis	Biosynthesis
P163-PWY	1427.36	0.383622	2.15991	0.17761	0.859029	0.917903	L-lysine fermentation to acetate and butanoate	Proteinogenic Amino Acid Degradation	Amino Acid Degradation	Degradation/Utilization/Assimilation
PWY-5005	81.3955	0.298608	1.76893	0.168807	0.865949	0.922424	biotin biosynthesis II	Vitamin Biosynthesis	Cofactor, Prosthetic Group, Electron Carrier, and Vitamin Biosynthesis	Biosynthesis
P164-PWY	1650.31	0.262133	1.81588	0.144356	0.885219	0.926004	purine nucleobases degradation I (anaerobic)	Purine Nucleotide Degradation	Nucleoside and Nucleotide Degradation	Degradation/Utilization/Assimilation
PWY-6507	822.907	0.179995	1.18125	0.152377	0.87889	0.926004	4-deoxy-L-threo-hex-4-enopyranuronate degradation	Sugar Derivative Degradation	Secondary Metabolite Degradation	Degradation/Utilization/Assimilation
PWY-5384	3377.58	0.0659507	0.443909	0.148568	0.881894	0.926004	sucrose degradation IV (sucrose phosphorylase)	Sugar Degradation	Carbohydrate Degradation	Degradation/Utilization/Assimilation
PENTOSE-P-PWY	5333.8	-0.0483079	0.327038	-0.147713	0.882569	0.926004	pentose phosphate pathway	pentose phosphate pathway	Pentose Phosphate Pathways	Generation of Precursor Metabolite and Energy
GALACT-GLUCUROCAT-PWY	4193.22	-0.0652701	0.464318	-0.140572	0.888208	0.926004	superpathway of hexuronide and hexuronate degradation	Superpathways	Superpathways	Superpathways
PWY-7198	652.291	-0.210856	1.38409	-0.152343	0.878916	0.926004	pyrimidine deoxyribonucleotides de novo biosynthesis IV	2'-Deoxyribonucleotide Biosynthesis	Nucleoside and Nucleotide Biosynthesis	Biosynthesis
PWY-6396	75.2494	-0.216314	1.50347	-0.143877	0.885598	0.926004	superpathway of 2,3-butanediol biosynthesis	Fermentation to Alcohols	Fermentation	Generation of Precursor Metabolite and Energy
RHAMCAT-PWY	1578.93	0.0799877	0.784588	0.101949	0.918797	0.949239	L-rhamnose degradation I	Sugar Degradation	Carbohydrate Degradation	Degradation/Utilization/Assimilation
P122-PWY	2829.55	-0.0603684	0.555576	-0.108659	0.913473	0.949239	heterolactic fermentation	Fermentation of Pyruvate	Fermentation	Generation of Precursor Metabolite and Energy
PWY-7210	844.399	-0.135279	1.31843	-0.102606	0.918276	0.949239	pyrimidine deoxyribonucleotides biosynthesis from CTP	Pyrimidine Nucleotide Biosynthesis	Nucleoside and Nucleotide Biosynthesis	Biosynthesis
PWY-4984	1320.62	0.138281	1.81906	0.076018	0.939405	0.964206	urea cycle	Nitrogen Compound Metabolism	Inorganic Nutrient Metabolism	Degradation/Utilization/Assimilation
PWY-6470	1139.85	-0.101042	1.29819	-0.0778331	0.937961	0.964206	peptidoglycan biosynthesis V (β-lactam resistance)	Cell Wall Biosynthesis	Cell Structure Biosynthesis	Biosynthesis
PWY-7446	133.641	-0.112618	1.61332	-0.0698052	0.944349	0.964206	sulfoquinovose degradation I	Sugar Derivative Degradation	Secondary Metabolite Degradation	Degradation/Utilization/Assimilation
PWY-6071	179.433	-0.115007	1.65289	-0.0695794	0.944528	0.964206	superpathway of phenylethylamine degradation	superpathway of phenylethylamine degradation	Amine and Polyamine Degradation	Degradation/Utilization/Assimilation
SALVADEHYPOX-PWY	2691.42	-0.0842973	1.40868	-0.0598412	0.952282	0.969237	adenosine nucleotides degradation II	Purine Nucleotide Degradation	Nucleoside and Nucleotide Degradation	Degradation/Utilization/Assimilation
HCAMHPDEG-PWY	132.382	0.0615876	1.60818	0.0382964	0.969451	0.978005	3-phenylpropanoate and 3-(3-hydroxyphenyl)propanoate degradation to 2-hydroxypentadienoate	Phenolic Compound Degradation	Aromatic Compound Degradation	Degradation/Utilization/Assimilation
PWY-6690	132.382	0.0615876	1.60818	0.0382964	0.969451	0.978005	cinnamate and 3-hydroxycinnamate degradation to 2-hydroxypentadienoate	Phenolic Compound Degradation	Aromatic Compound Degradation	Degradation/Utilization/Assimilation
PWY0-321	191.983	-0.0714398	1.65053	-0.043283	0.965476	0.978005	phenylacetate degradation I (aerobic)	Phenolic Compound Degradation	Aromatic Compound Degradation	Degradation/Utilization/Assimilation
PWY-7094	2.04863	-0.0501617	1.47038	-0.0341148	0.972786	0.978491	fatty acid salvage	Fatty Acid Biosynthesis	Fatty Acid and Lipid Biosynthesis	Biosynthesis
THISYN-PWY	3673.84	0.00357205	0.3769	0.00947746	0.992438	0.99534	superpathway of thiamine diphosphate biosynthesis I	Vitamin Biosynthesis	Cofactor, Prosthetic Group, Electron Carrier, and Vitamin Biosynthesis	Biosynthesis
PYRIDNUCSAL-PWY	5268.2	0.000726992	0.334597	0.00217274	0.998266	0.998266	NAD salvage pathway I (PNC VI cycle)	NAD Metabolism	Cofactor, Prosthetic Group, Electron Carrier, and Vitamin Biosynthesis	Biosynthesis
CHLOROPHYLL-SYN	0	NA	NA	NA	NA	NA	3,8-divinyl-chlorophyllide a biosynthesis I (aerobic, light-dependent)	Porphyrin Compound Biosynthesis	Cofactor, Prosthetic Group, Electron Carrier, and Vitamin Biosynthesis	Biosynthesis
CRNFORCAT-PWY	0	NA	NA	NA	NA	NA	creatinine degradation I	Creatinine Degradation	Amine and Polyamine Degradation	Degradation/Utilization/Assimilation
LIPASYN-PWY	0	NA	NA	NA	NA	NA	phospholipases	phospholipases	Fatty Acid and Lipid Degradation	Degradation/Utilization/Assimilation
NADSYN-PWY	0	NA	NA	NA	NA	NA	NAD de novo biosynthesis II (from tryptophan)	NAD Metabolism	Cofactor, Prosthetic Group, Electron Carrier, and Vitamin Biosynthesis	Biosynthesis
P101-PWY	0	NA	NA	NA	NA	NA	ectoine biosynthesis	ectoine biosynthesis	Amine and Polyamine Biosynthesis	Biosynthesis
P184-PWY	0	NA	NA	NA	NA	NA	protocatechuate degradation I (meta-cleavage pathway)	Protocatechuate Degradation	Aromatic Compound Degradation	Degradation/Utilization/Assimilation
P241-PWY	0	NA	NA	NA	NA	NA	coenzyme B biosynthesis	coenzyme B biosynthesis	Cofactor, Prosthetic Group, Electron Carrier, and Vitamin Biosynthesis	Biosynthesis
P621-PWY	0	NA	NA	NA	NA	NA	nylon-6 oligomer degradation	nylon-6 oligomer degradation	Degradation/Utilization/Assimilation - Other	Degradation/Utilization/Assimilation
PWY-5178	0	NA	NA	NA	NA	NA	toluene degradation IV (aerobic) (via catechol)	Toluene Degradation	Aromatic Compound Degradation	Degradation/Utilization/Assimilation
PWY-5419	0	NA	NA	NA	NA	NA	catechol degradation to 2-hydroxypentadienoate II	Catechol Degradation	Aromatic Compound Degradation	Degradation/Utilization/Assimilation
PWY-5420	0	NA	NA	NA	NA	NA	catechol degradation II (meta-cleavage pathway)	Catechol Degradation	Aromatic Compound Degradation	Degradation/Utilization/Assimilation
PWY-5430	0	NA	NA	NA	NA	NA	meta cleavage pathway of aromatic compounds	Benzoate Degradation	Aromatic Compound Degradation	Degradation/Utilization/Assimilation
PWY-5529	0	NA	NA	NA	NA	NA	superpathway of bacteriochlorophyll a biosynthesis	Porphyrin Compound Biosynthesis	Cofactor, Prosthetic Group, Electron Carrier, and Vitamin Biosynthesis	Biosynthesis
PWY-5531	0	NA	NA	NA	NA	NA	3,8-divinyl-chlorophyllide a biosynthesis II (anaerobic)	Porphyrin Compound Biosynthesis	Cofactor, Prosthetic Group, Electron Carrier, and Vitamin Biosynthesis	Biosynthesis
PWY-5647	0	NA	NA	NA	NA	NA	2-nitrobenzoate degradation I	Nitroaromatic Compound Degradation	Aromatic Compound Degradation	Degradation/Utilization/Assimilation
PWY-5651	0	NA	NA	NA	NA	NA	L-tryptophan degradation to 2-amino-3-carboxymuconate semialdehyde	Proteinogenic Amino Acid Degradation	Amino Acid Degradation	Degradation/Utilization/Assimilation
PWY-5654	0	NA	NA	NA	NA	NA	2-amino-3-carboxymuconate semialdehyde degradation to 2-hydroxypentadienoate	2-amino-3-carboxymuconate semialdehyde degradation to 2-hydroxypentadienoate	Carboxylate Degradation	Degradation/Utilization/Assimilation
PWY-5655	0	NA	NA	NA	NA	NA	L-tryptophan degradation IX	Proteinogenic Amino Acid Degradation	Amino Acid Degradation	Degradation/Utilization/Assimilation
PWY-5741	0	NA	NA	NA	NA	NA	ethylmalonyl-CoA pathway	ethylmalonyl-CoA pathway	ethylmalonyl-CoA pathway	Generation of Precursor Metabolite and Energy
PWY-5743	0	NA	NA	NA	NA	NA	3-hydroxypropanoate cycle	CO2 Fixation	C1 Compound Utilization and Assimilation	Degradation/Utilization/Assimilation
PWY-5744	0	NA	NA	NA	NA	NA	glyoxylate assimilation	CO2 Fixation	C1 Compound Utilization and Assimilation	Degradation/Utilization/Assimilation
PWY-5941	0	NA	NA	NA	NA	NA	glycogen degradation II	Polysaccharide Degradation	Carbohydrate Degradation	Degradation/Utilization/Assimilation
PWY-6107	0	NA	NA	NA	NA	NA	chlorosalicylate degradation	Chloroaromatic Compound Degradation	Aromatic Compound Degradation	Degradation/Utilization/Assimilation
PWY-6210	0	NA	NA	NA	NA	NA	2-aminophenol degradation	2-aminophenol degradation	Aromatic Compound Degradation	Degradation/Utilization/Assimilation
PWY-6338	0	NA	NA	NA	NA	NA	superpathway of vanillin and vanillate degradation	Vanillin Degradation	Aromatic Compound Degradation	Degradation/Utilization/Assimilation
PWY-6339	0	NA	NA	NA	NA	NA	syringate degradation	syringate degradation	Aromatic Compound Degradation	Degradation/Utilization/Assimilation
PWY-6505	0	NA	NA	NA	NA	NA	L-tryptophan degradation XII (Geobacillus)	Proteinogenic Amino Acid Degradation	Amino Acid Degradation	Degradation/Utilization/Assimilation
PWY-6572	0	NA	NA	NA	NA	NA	chondroitin sulfate degradation I (bacterial)	Polysaccharide Degradation	Carbohydrate Degradation	Degradation/Utilization/Assimilation
PWY-6713	0	NA	NA	NA	NA	NA	L-rhamnose degradation II	Sugar Degradation	Carbohydrate Degradation	Degradation/Utilization/Assimilation
PWY-6728	0	NA	NA	NA	NA	NA	methylaspartate cycle	methylaspartate cycle	methylaspartate cycle	Generation of Precursor Metabolite and Energy
PWY-6906	0	NA	NA	NA	NA	NA	chitin derivatives degradation	Polysaccharide Degradation	Carbohydrate Degradation	Degradation/Utilization/Assimilation
PWY-6944	0	NA	NA	NA	NA	NA	androstenedione degradation	Steroid Degradation	Fatty Acid and Lipid Degradation	Degradation/Utilization/Assimilation
PWY-7002	0	NA	NA	NA	NA	NA	4-hydroxyacetophenone degradation	4-hydroxyacetophenone degradation	Aromatic Compound Degradation	Degradation/Utilization/Assimilation
PWY-7024	0	NA	NA	NA	NA	NA	superpathway of the 3-hydroxypropanoate cycle	CO2 Fixation	C1 Compound Utilization and Assimilation	Degradation/Utilization/Assimilation
PWY-7046	0	NA	NA	NA	NA	NA	4-coumarate degradation (anaerobic)	Phenolic Compound Degradation	Aromatic Compound Degradation	Degradation/Utilization/Assimilation
PWY-7097	0	NA	NA	NA	NA	NA	vanillin and vanillate degradation I	Vanillin Degradation	Aromatic Compound Degradation	Degradation/Utilization/Assimilation
PWY-7098	0	NA	NA	NA	NA	NA	vanillin and vanillate degradation II	Vanillin Degradation	Aromatic Compound Degradation	Degradation/Utilization/Assimilation
PWY-7159	0	NA	NA	NA	NA	NA	3,8-divinyl-chlorophyllide a biosynthesis III (aerobic, light independent)	Porphyrin Compound Biosynthesis	Cofactor, Prosthetic Group, Electron Carrier, and Vitamin Biosynthesis	Biosynthesis
PWY-722	0	NA	NA	NA	NA	NA	nicotinate degradation I	Nicotinate Degradation	Aromatic Compound Degradation	Degradation/Utilization/Assimilation
PWY-7255	0	NA	NA	NA	NA	NA	ergothioneine biosynthesis I (bacteria)	Ergothioneine Biosynthesis	Secondary Metabolite Biosynthesis	Biosynthesis
PWY-7295	0	NA	NA	NA	NA	NA	L-arabinose degradation IV	Sugar Degradation	Carbohydrate Degradation	Degradation/Utilization/Assimilation
PWY-7347	0	NA	NA	NA	NA	NA	sucrose biosynthesis III	Sugar Biosynthesis	Carbohydrate Biosynthesis	Biosynthesis
SUCSYN-PWY	0	NA	NA	NA	NA	NA	sucrose biosynthesis I (from photosynthesis)	Sugar Biosynthesis	Carbohydrate Biosynthesis	Biosynthesis
PWY-181	0	0	0	0	1	NA	photorespiration	photorespiration	Photosynthesis	Generation of Precursor Metabolite and Energy
